# Supplementary material for: Gut microbiota and intervertebral disc degeneration: a bidirectional two-sample Mendelian randomization study
Source: J Orthop Surg Res. 2023 Aug 14;18:601. doi: 10.1186/s13018-023-04081-0 (PMC10424333; doi:10.1186/s13018-023-04081-0)
Supplement: Supplementary file 1 — Additional file 1. Table S1. Instrument Variables for all gut microbiota taxa. Table S2. Casual effects of MR analysis between gut microbiota and intervertebral disc degeneration. Table S3. Reverse MR analysis for the causal effect of intervertebral disc degeneration on gut microbiota. [file 13018_2023_4081_MOESM1_ESM.xlsx]

## Sheet: Supplementary table1
Supplementary Table 1. Instrument Variables for all gut microbes taxa. effect_allele= effect alleles; other_allele=minor allele; beta.exposure=effect size of SNP on exposure; beta.outcome=effect size of SNP on outcome; pval.outcome=p-value for outcome; pval.exposure=p-value for exposure; se.outcome=standard error for outcome; se.exposure=standard error for exposure; eaf.exposure=Effect allele fre…
exposure	level	SNP	effect_allele.exposure	other_allele.exposure	beta.exposure	beta.outcome	eaf.exposure	eaf.outcome	se.exposure	se.outcome	pval.exposure	pval.outcome	R2	F
Gut microbiota abundance (class Actinobacteria id.419)	class	rs11655079	T	C	-0.05607	-0.0007	0.2495	0.1863	0.012429	0.015	5.93e-06	0.9641	0.00142	20.3477
Gut microbiota abundance (class Actinobacteria id.419)	class	rs11745923	G	T	0.056376	-0.0123	0.3966	0.3936	0.011553	0.0119	1.58e-06	0.3008	0.001662	23.8092
Gut microbiota abundance (class Actinobacteria id.419)	class	rs12049045	A	G	0.051045	-0.0116	0.3817	0.3826	0.011433	0.0119	8.63e-06	0.3329	0.001392	19.9327
Gut microbiota abundance (class Actinobacteria id.419)	class	rs134366	A	G	-0.11188	-0.0068	0.9404	0.9315	0.023501	0.0231	1.5e-06	0.768399	0.001582	22.6594
Gut microbiota abundance (class Actinobacteria id.419)	class	rs1376754	G	A	0.050924	0.0003	0.4702	0.4938	0.01125	0.0117	6.71e-06	0.9802	0.00143	20.4861
Gut microbiota abundance (class Actinobacteria id.419)	class	rs1515761	C	T	-0.07623	0.0201	0.8668	0.925	0.016988	0.0224	4.96e-06	0.369	0.001406	20.1329
Gut microbiota abundance (class Actinobacteria id.419)	class	rs182549	T	C	-0.11149	0.0127	0.5089	0.5977	0.012066	0.0118	3.79e-20	0.2833	0.005932	85.3644
Gut microbiota abundance (class Actinobacteria id.419)	class	rs4945008	G	A	-0.05407	-0.0173	0.6998	0.6088	0.012139	0.0119	5.39e-06	0.1456	0.001385	19.8395
Gut microbiota abundance (class Actinobacteria id.419)	class	rs6660520	G	A	-0.07115	0.0147	0.7853	0.7289	0.01345	0.0131	1.11e-07	0.26	0.001952	27.9805
Gut microbiota abundance (class Actinobacteria id.419)	class	rs72767435	T	C	-0.12635	-0.0507	0.0676	0.0548	0.027363	0.0256	2.57e-06	0.04808	0.001488	21.3201
Gut microbiota abundance (class Actinobacteria id.419)	class	rs7322849	T	C	0.094447	0.0431	0.0964	0.09208	0.019298	0.0202	6.21e-07	0.03292	0.001672	23.95
Gut microbiota abundance (class Actinobacteria id.419)	class	rs80083040	T	G	0.155784	0.0138	0.0517	0.04412	0.034802	0.0286	8.62e-06	0.628599	0.001399	20.0348
Gut microbiota abundance (class Actinobacteria id.419)	class	rs8047955	G	A	-0.05758	0.0124	0.6481	0.669	0.011676	0.0123	8.34e-07	0.3162	0.001697	24.3166
Gut microbiota abundance (class Actinobacteria id.419)	class	rs857444	C	T	0.050955	-0.0024	0.3608	0.3685	0.011539	0.0121	8.92e-06	0.8447	0.001361	19.4976
Gut microbiota abundance (class Actinobacteria id.419)	class	rs961091	G	A	0.050126	0.0266	0.4334	0.372	0.011255	0.0121	8.68e-06	0.0272	0.001385	19.832
Gut microbiota abundance (class Alphaproteobacteria id.2379)	class	rs140912403	C	T	-0.16068	0.0111	0.0646	0.05788	0.031771	0.0248	6.2e-07	0.6557	0.001785	25.5735
Gut microbiota abundance (class Alphaproteobacteria id.2379)	class	rs34569731	G	A	-0.07051	-0.0098	0.665	0.5753	0.015756	0.0121	7.38e-06	0.4195	0.001398	20.0254
Gut microbiota abundance (class Alphaproteobacteria id.2379)	class	rs55876211	C	T	-0.08081	0.0184	0.172	0.254	0.018416	0.0133	7.54e-06	0.1655	0.001344	19.2528
Gut microbiota abundance (class Alphaproteobacteria id.2379)	class	rs62285697	C	T	0.080526	0.0188	0.1998	0.253	0.018091	0.0134	9.76e-06	0.1611	0.001383	19.8094
Gut microbiota abundance (class Alphaproteobacteria id.2379)	class	rs76784716	A	G	0.133271	-0.0023	0.0716	0.1136	0.026774	0.0182	5.09e-07	0.8977	0.001729	24.7737
Gut microbiota abundance (class Alphaproteobacteria id.2379)	class	rs7960664	A	G	-0.09695	-0.0156	0.8489	0.9145	0.021515	0.0209	8.84e-06	0.4549	0.001417	20.3024
Gut microbiota abundance (class Alphaproteobacteria id.2379)	class	rs9813022	A	G	-0.07513	0.0105	0.3022	0.3757	0.015387	0.012	1.05e-06	0.382	0.001664	23.8368
Gut microbiota abundance (class Bacilli id.1673)	class	rs11110282	A	G	-0.10119	0.0034	0.0676	0.04833	0.021738	0.0274	4.85e-06	0.9009	0.001512	21.6656
Gut microbiota abundance (class Bacilli id.1673)	class	rs11730038	G	A	-0.06307	-0.0024	0.2406	0.2933	0.012872	0.0128	1.96e-06	0.8478	0.001676	24.0092
Gut microbiota abundance (class Bacilli id.1673)	class	rs12797734	T	C	0.057216	-0.002	0.2525	0.2623	0.012679	0.0135	7.21e-06	0.8825	0.001421	20.3601
Gut microbiota abundance (class Bacilli id.1673)	class	rs13068444	A	G	0.060104	0.0047	0.1928	0.1773	0.013641	0.0152	9.53e-06	0.756201	0.001355	19.4118
Gut microbiota abundance (class Bacilli id.1673)	class	rs1595463	C	A	0.047686	-0.0081	0.4871	0.539	0.010855	0.0117	7.97e-06	0.4926	0.001347	19.2971
Gut microbiota abundance (class Bacilli id.1673)	class	rs28564647	T	G	-0.0613	0.002	0.2058	0.1675	0.013758	0.0156	7.81e-06	0.899	0.001386	19.852
Gut microbiota abundance (class Bacilli id.1673)	class	rs2952251	G	A	0.059887	-0.0216	0.7475	0.7709	0.01239	0.0152	1.08e-06	0.1549	0.00163	23.3581
Gut microbiota abundance (class Bacilli id.1673)	class	rs34989881	A	G	0.111056	0.0413	0.0656	0.04859	0.024604	0.028	6.55e-06	0.1409	0.001422	20.3711
Gut microbiota abundance (class Bacilli id.1673)	class	rs35344081	G	A	0.061953	0.0166	0.2406	0.2625	0.012707	0.0132	1.01e-06	0.2069	0.001659	23.7686
Gut microbiota abundance (class Bacilli id.1673)	class	rs4028634	C	T	-0.05206	0.0247	0.5746	0.6349	0.010984	0.012	2.21e-06	0.04026	0.001568	22.4613
Gut microbiota abundance (class Bacilli id.1673)	class	rs4459992	T	C	0.053585	0.0105	0.3201	0.3274	0.011636	0.0124	4.3e-06	0.3972	0.00148	21.2036
Gut microbiota abundance (class Bacilli id.1673)	class	rs57872228	C	T	-0.07148	0.0142	0.171	0.1167	0.014665	0.0184	9.22e-07	0.4405	0.001658	23.7536
Gut microbiota abundance (class Bacilli id.1673)	class	rs694949	A	G	-0.08115	-0.0124	0.1223	0.0951	0.018004	0.0199	7.6e-06	0.534101	0.001418	20.3107
Gut microbiota abundance (class Bacilli id.1673)	class	rs74663707	C	T	0.097915	-0.0041	0.0726	0.06624	0.022407	0.0237	8.46e-06	0.863	0.001333	19.0923
Gut microbiota abundance (class Bacilli id.1673)	class	rs7666190	A	C	0.104044	0.0018	0.9374	0.8843	0.024793	0.0181	8.47e-06	0.9202	0.001229	17.6076
Gut microbiota abundance (class Bacilli id.1673)	class	rs77558518	A	G	-0.10726	-0.0259	0.0646	0.09577	0.022288	0.0198	1.34e-06	0.1897	0.001616	23.1545
Gut microbiota abundance (class Bacilli id.1673)	class	rs78938557	T	C	0.108007	-0.055	0.0676	0.0302	0.023286	0.0347	1.07e-06	0.1135	0.001502	21.511
Gut microbiota abundance (class Bacilli id.1673)	class	rs9581006	T	C	-0.22531	-0.0017	0.9543	0.9631	0.04677	0.0313	1.79e-06	0.9562	0.00162	23.2042
Gut microbiota abundance (class Bacteroidia id.912)	class	rs11146701	A	G	0.04736	-0.0266	0.4254	0.3434	0.010541	0.0155	7.08e-06	0.08568	0.001409	20.1833
Gut microbiota abundance (class Bacteroidia id.912)	class	rs17343978	A	C	-0.05521	-0.0131	0.2604	0.2044	0.012028	0.0144	8.36e-06	0.365	0.00147	21.0637
Gut microbiota abundance (class Bacteroidia id.912)	class	rs2032750	C	T	0.050839	0.0113	0.5487	0.5387	0.010681	0.0117	1.92e-06	0.3318	0.001581	22.6537
Gut microbiota abundance (class Bacteroidia id.912)	class	rs2363574	T	C	0.222741	-0.003	0.9682	0.9617	0.050806	0.0297	9.93e-06	0.9189	0.001342	19.2184
Gut microbiota abundance (class Bacteroidia id.912)	class	rs4146051	G	A	0.107377	-0.0104	0.9443	0.9174	0.024566	0.0213	8.76e-06	0.625299	0.001334	19.1025
Gut microbiota abundance (class Bacteroidia id.912)	class	rs4916508	A	G	0.046673	0.0004	0.5646	0.5759	0.010531	0.0118	8.47e-06	0.9746	0.001371	19.6387
Gut microbiota abundance (class Bacteroidia id.912)	class	rs55773148	G	A	-0.12151	0.0002	0.0527	0.05315	0.023676	0.0259	3.9e-07	0.9933	0.001838	26.3378
Gut microbiota abundance (class Bacteroidia id.912)	class	rs62531359	T	G	0.065573	0.0371	0.1451	0.1842	0.014989	0.0149	9.09e-06	0.01276	0.001336	19.1353
Gut microbiota abundance (class Bacteroidia id.912)	class	rs62575403	C	T	0.140055	0.0246	0.0437	0.04216	0.031113	0.0292	7.06e-06	0.3995	0.001414	20.2609
Gut microbiota abundance (class Bacteroidia id.912)	class	rs72706335	T	C	-0.22241	-0.0682	0.0656	0.02551	0.049346	0.0365	7.66e-06	0.06128	0.001418	20.3118
Gut microbiota abundance (class Bacteroidia id.912)	class	rs73975615	G	A	-0.20702	-0.045	0.0109	0.007573	0.044263	0.0669	1.22e-06	0.5009	0.001527	21.871
Gut microbiota abundance (class Bacteroidia id.912)	class	rs7631304	G	A	-0.06458	0.0224	0.17	0.1488	0.013296	0.0163	8.37e-07	0.1683	0.001646	23.5871
Gut microbiota abundance (class Bacteroidia id.912)	class	rs79585701	A	C	0.064682	-0.0158	0.1292	0.1413	0.014963	0.0167	9.99e-06	0.3448	0.001305	18.6846
Gut microbiota abundance (class Bacteroidia id.912)	class	rs929878	T	C	0.054853	0.01	0.7555	0.7865	0.012153	0.0141	4.73e-06	0.4766	0.001422	20.3693
Gut microbiota abundance (class Betaproteobacteria id.2867)	class	rs11128180	A	G	0.059294	0.0182	0.2237	0.2327	0.012877	0.0137	3.67e-06	0.1826	0.00148	21.2004
Gut microbiota abundance (class Betaproteobacteria id.2867)	class	rs1511453	A	G	0.092349	0.0454	0.0636	0.05823	0.019916	0.0248	4.76e-06	0.06653	0.001501	21.4986
Gut microbiota abundance (class Betaproteobacteria id.2867)	class	rs1928341	G	A	-0.05256	0.0076	0.5785	0.595	0.011041	0.0118	2.02e-06	0.522701	0.001582	22.6578
Gut microbiota abundance (class Betaproteobacteria id.2867)	class	rs2321387	G	A	-0.04946	0.0024	0.5298	0.4301	0.010942	0.0117	5.8e-06	0.835	0.001426	20.4275
Gut microbiota abundance (class Betaproteobacteria id.2867)	class	rs2613606	T	C	0.051311	-0.0035	0.6064	0.5808	0.010909	0.0118	2.2e-06	0.764999	0.001544	22.1195
Gut microbiota abundance (class Betaproteobacteria id.2867)	class	rs320161	G	A	-0.05723	0.009	0.7247	0.7693	0.01262	0.0139	7.33e-06	0.5181	0.001435	20.5611
Gut microbiota abundance (class Betaproteobacteria id.2867)	class	rs4033856	T	C	-0.08324	0.0022	0.8708	0.9136	0.016724	0.0207	5.17e-07	0.9166	0.001729	24.7721
Gut microbiota abundance (class Betaproteobacteria id.2867)	class	rs56386628	C	T	-0.06223	0.0182	0.2177	0.2572	0.013569	0.0133	5.87e-06	0.1712	0.001468	21.0276
Gut microbiota abundance (class Betaproteobacteria id.2867)	class	rs6087811	T	G	-0.09782	-0.0104	0.0815	0.1016	0.019852	0.0192	7.44e-07	0.5874	0.001694	24.2749
Gut microbiota abundance (class Betaproteobacteria id.2867)	class	rs62395635	T	C	0.109741	-0.0437	0.0706	0.06204	0.0236	0.0241	2.94e-06	0.06961	0.001509	21.6199
Gut microbiota abundance (class Betaproteobacteria id.2867)	class	rs75242906	C	T	-0.12108	0.0044	0.0537	0.08353	0.028075	0.0212	9.27e-06	0.8339	0.001299	18.598
Gut microbiota abundance (class Clostridia id.1859)	class	rs10774377	G	A	-0.05266	-0.0068	0.666	0.5643	0.011386	0.0118	3.24e-06	0.5642	0.001493	21.3874
Gut microbiota abundance (class Clostridia id.1859)	class	rs112334273	G	A	0.064101	-0.0046	0.2455	0.2781	0.01274	0.013	3.81e-07	0.7256	0.001766	25.3105
Gut microbiota abundance (class Clostridia id.1859)	class	rs13105690	C	T	0.05291	-0.0175	0.7326	0.7146	0.011818	0.0129	8.78e-06	0.1768	0.001399	20.0411
Gut microbiota abundance (class Clostridia id.1859)	class	rs13179700	C	T	-0.05119	0.0007	0.6451	0.6564	0.010957	0.0122	3.37e-06	0.9534	0.001524	21.8271
Gut microbiota abundance (class Clostridia id.1859)	class	rs1842454	G	A	-0.05472	0.0036	0.2068	0.1876	0.012734	0.0149	8.72e-06	0.8088	0.001289	18.4637
Gut microbiota abundance (class Clostridia id.1859)	class	rs2273429	A	G	-0.0724	-0.0184	0.1074	0.1043	0.015311	0.019	4.52e-06	0.3322	0.001561	22.3605
Gut microbiota abundance (class Clostridia id.1859)	class	rs6797343	T	G	-0.05923	-0.0125	0.826	0.8088	0.013456	0.0147	9.36e-06	0.3969	0.001353	19.3725
Gut microbiota abundance (class Clostridia id.1859)	class	rs6814436	C	T	-0.074	0.0109	0.8678	0.8592	0.015082	0.0168	9.65e-07	0.514801	0.00168	24.0718
Gut microbiota abundance (class Clostridia id.1859)	class	rs6815608	C	T	-0.1038	0.0068	0.9155	0.8487	0.021088	0.0161	4.02e-07	0.675	0.001691	24.2257
Gut microbiota abundance (class Clostridia id.1859)	class	rs72738886	T	C	0.086617	-0.0248	0.0775	0.07627	0.019039	0.022	8.24e-06	0.2603	0.001445	20.6939
Gut microbiota abundance (class Clostridia id.1859)	class	rs72915163	T	C	-0.0581	-0.0027	0.2654	0.2186	0.012056	0.0142	1.34e-06	0.8489	0.001621	23.2244
Gut microbiota abundance (class Clostridia id.1859)	class	rs992074	T	C	-0.25564	0.0728	0.9652	0.9771	0.050879	0.0392	8.78e-07	0.063669	0.001762	25.2419
Gut microbiota abundance (class Coriobacteriia id.809)	class	rs11250875	T	C	0.06075	0.006	0.2087	0.2135	0.013094	0.0142	4.83e-06	0.6738	0.001502	21.5225
Gut microbiota abundance (class Coriobacteriia id.809)	class	rs11656361	A	C	0.077301	-0.0262	0.1292	0.1817	0.017553	0.0151	8.02e-06	0.082539	0.001354	19.3911
Gut microbiota abundance (class Coriobacteriia id.809)	class	rs12974142	G	A	0.07898	-0.0175	0.1083	0.07036	0.017721	0.0229	8.51e-06	0.4462	0.001387	19.8617
Gut microbiota abundance (class Coriobacteriia id.809)	class	rs13307134	T	C	-0.05657	0.0161	0.7644	0.8328	0.012627	0.0157	7.8e-06	0.3048	0.001401	20.0689
Gut microbiota abundance (class Coriobacteriia id.809)	class	rs1397793	A	G	0.049886	-0.0018	0.6143	0.6902	0.011245	0.0128	9.77e-06	0.8895	0.001374	19.6789
Gut microbiota abundance (class Coriobacteriia id.809)	class	rs1816223	G	A	0.058627	-0.0027	0.7893	0.7994	0.012901	0.0145	4.84e-06	0.8529	0.001442	20.6494
Gut microbiota abundance (class Coriobacteriia id.809)	class	rs240104	T	C	-0.06034	-0.0214	0.2445	0.2847	0.012685	0.013	1.52e-06	0.09963	0.001579	22.6265
Gut microbiota abundance (class Coriobacteriia id.809)	class	rs2442778	A	G	0.116408	0.0104	0.9543	0.9482	0.025855	0.0259	9.03e-06	0.6867	0.001415	20.269
Gut microbiota abundance (class Coriobacteriia id.809)	class	rs3025411	A	G	0.092654	-0.0166	0.1044	0.1062	0.020947	0.019	8.27e-06	0.3823	0.001366	19.563
Gut microbiota abundance (class Coriobacteriia id.809)	class	rs34739816	G	T	0.096502	0.0044	0.0815	0.05821	0.020767	0.0249	3.88e-06	0.8587	0.001507	21.5913
Gut microbiota abundance (class Coriobacteriia id.809)	class	rs67561917	A	G	-0.07144	-0.0262	0.1421	0.1826	0.015411	0.015	5.39e-06	0.08179	0.0015	21.4834
Gut microbiota abundance (class Coriobacteriia id.809)	class	rs719099	A	G	0.07784	-0.0091	0.1362	0.09851	0.015582	0.0195	5.43e-07	0.6413	0.001741	24.9533
Gut microbiota abundance (class Coriobacteriia id.809)	class	rs8010111	A	G	0.103377	0.0068	0.9354	0.9191	0.022929	0.0215	6.9e-06	0.7508	0.001419	20.3251
Gut microbiota abundance (class Deltaproteobacteria id.3087)	class	rs1035691	G	A	0.055176	0.0082	0.662	0.5961	0.01216	0.0119	9.65e-06	0.4905	0.001437	20.5853
Gut microbiota abundance (class Deltaproteobacteria id.3087)	class	rs112381107	C	T	0.206594	0.0198	0.0477	0.05984	0.045691	0.0244	4.63e-06	0.4181	0.001427	20.4417
Gut microbiota abundance (class Deltaproteobacteria id.3087)	class	rs11599763	C	T	0.054422	0.017	0.6103	0.5923	0.01174	0.0119	3.94e-06	0.1537	0.0015	21.4869
Gut microbiota abundance (class Deltaproteobacteria id.3087)	class	rs17084793	G	A	-0.07108	0.028	0.161	0.1465	0.015953	0.0165	5.69e-06	0.090151	0.001386	19.8474
Gut microbiota abundance (class Deltaproteobacteria id.3087)	class	rs17791387	A	G	-0.07359	0.0075	0.1412	0.09517	0.015425	0.0199	1.6e-06	0.704301	0.001588	22.7576
Gut microbiota abundance (class Deltaproteobacteria id.3087)	class	rs2692012	G	A	-0.11034	-0.0107	0.9364	0.9448	0.025334	0.0254	3.14e-06	0.6745	0.001324	18.9658
Gut microbiota abundance (class Deltaproteobacteria id.3087)	class	rs2838334	G	A	0.056172	-0.0042	0.3231	0.3435	0.012412	0.0122	5.45e-06	0.730801	0.00143	20.4772
Gut microbiota abundance (class Deltaproteobacteria id.3087)	class	rs3935584	C	T	-0.05235	0.0184	0.496	0.5315	0.011566	0.0117	7.5e-06	0.1154	0.00143	20.4824
Gut microbiota abundance (class Deltaproteobacteria id.3087)	class	rs4506934	C	T	-0.09365	-0.0248	0.1123	0.1181	0.02012	0.0182	3.59e-06	0.1716	0.001512	21.6627
Gut microbiota abundance (class Deltaproteobacteria id.3087)	class	rs55744759	A	G	-0.07797	0.0146	0.1163	0.1125	0.017074	0.0185	7.31e-06	0.4298	0.001456	20.851
Gut microbiota abundance (class Deltaproteobacteria id.3087)	class	rs6058181	C	T	0.082572	-0.0691	0.1233	0.1621	0.016596	0.0158	3.4e-07	1.18e-05	0.001727	24.7517
Gut microbiota abundance (class Deltaproteobacteria id.3087)	class	rs62020470	A	G	-0.05854	0.0034	0.2594	0.1798	0.012936	0.0152	4.85e-06	0.8239	0.00143	20.4774
Gut microbiota abundance (class Deltaproteobacteria id.3087)	class	rs9928243	C	A	-0.05385	0.0124	0.4254	0.4712	0.011772	0.0117	5.02e-06	0.2871	0.00146	20.9197
Gut microbiota abundance (class Erysipelotrichia id.2147)	class	rs1074800	G	A	-0.04924	0.0055	0.6014	0.5809	0.010887	0.0118	6.15e-06	0.6385	0.001428	20.4563
Gut microbiota abundance (class Erysipelotrichia id.2147)	class	rs10781552	C	T	-0.05522	-0.017	0.3121	0.2807	0.011607	0.0129	2.33e-06	0.1872	0.00158	22.6298
Gut microbiota abundance (class Erysipelotrichia id.2147)	class	rs17530232	A	G	0.10305	-0.019	0.0765	0.05295	0.022465	0.0262	2.79e-06	0.4699	0.001469	21.0392
Gut microbiota abundance (class Erysipelotrichia id.2147)	class	rs1884466	C	T	-0.04754	0.0105	0.4513	0.5199	0.010694	0.0117	9.53e-06	0.3692	0.001379	19.7569
Gut microbiota abundance (class Erysipelotrichia id.2147)	class	rs2300774	A	G	-0.05242	0.0237	0.5924	0.5615	0.010678	0.0117	8.95e-07	0.04242	0.001681	24.0903
Gut microbiota abundance (class Erysipelotrichia id.2147)	class	rs290833	T	G	-0.04974	-0.0143	0.3688	0.493	0.011138	0.0117	8.03e-06	0.2199	0.001392	19.9399
Gut microbiota abundance (class Erysipelotrichia id.2147)	class	rs35161940	T	C	-0.0806	0.0286	0.1272	0.1069	0.016764	0.0188	1.85e-06	0.1292	0.001613	23.115
Gut microbiota abundance (class Erysipelotrichia id.2147)	class	rs4078432	T	C	0.060893	0.0266	0.8191	0.8266	0.013376	0.0154	4.23e-06	0.08396	0.001446	20.7202
Gut microbiota abundance (class Erysipelotrichia id.2147)	class	rs56970041	T	G	0.072415	-0.0087	0.1113	0.06149	0.016447	0.0244	5.4e-06	0.7199	0.001353	19.3826
Gut microbiota abundance (class Erysipelotrichia id.2147)	class	rs62504403	C	T	0.068116	0.0052	0.2356	0.1952	0.012788	0.0147	1.12e-07	0.722301	0.001979	28.3668
Gut microbiota abundance (class Erysipelotrichia id.2147)	class	rs7234058	T	C	-0.09458	-0.0221	0.0974	0.09072	0.019409	0.0201	9.12e-07	0.2713	0.001657	23.7405
Gut microbiota abundance (class Erysipelotrichia id.2147)	class	rs7826267	G	T	0.083907	-0.0116	0.9254	0.9306	0.019913	0.0236	9.28e-06	0.6222	0.00124	17.7525
Gut microbiota abundance (class Erysipelotrichia id.2147)	class	rs8003149	C	T	0.05388	-0.0083	0.2823	0.3324	0.011689	0.0123	4.08e-06	0.5005	0.001483	21.2447
Gut microbiota abundance (class Gammaproteobacteria id.3303)	class	rs11181912	G	A	-0.05792	-0.0401	0.3449	0.3228	0.01188	0.0124	9.95e-07	0.001262	0.001659	23.7642
Gut microbiota abundance (class Gammaproteobacteria id.3303)	class	rs12404135	A	G	-0.07888	-0.0067	0.1173	0.07739	0.017242	0.0219	8.89e-06	0.759899	0.001461	20.9301
Gut microbiota abundance (class Gammaproteobacteria id.3303)	class	rs6706173	A	C	0.074251	0.0111	0.1501	0.137	0.014639	0.0169	1.99e-07	0.5123	0.001795	25.7223
Gut microbiota abundance (class Gammaproteobacteria id.3303)	class	rs75101789	C	T	0.072901	-0.0158	0.1561	0.08727	0.0163	0.0207	8.79e-06	0.4455	0.001396	19.9994
Gut microbiota abundance (class Gammaproteobacteria id.3303)	class	rs79795896	A	G	-0.15921	-0.0128	0.0537	0.04668	0.035137	0.0278	7.92e-06	0.6459	0.001433	20.5278
Gut microbiota abundance (class Gammaproteobacteria id.3303)	class	rs9494710	C	T	-0.05497	0.0023	0.3757	0.3222	0.012092	0.0125	4.55e-06	0.8543	0.001442	20.6597
Gut microbiota abundance (class Lentisphaeria id.2250)	class	rs1002941	A	G	-0.10503	0.0043	0.7207	0.7541	0.023348	0.0135	8.15e-06	0.7492	0.001412	20.2307
Gut microbiota abundance (class Lentisphaeria id.2250)	class	rs11770843	C	T	0.109431	0.0065	0.2594	0.3278	0.023488	0.0124	1.91e-06	0.6026	0.001515	21.7036
Gut microbiota abundance (class Lentisphaeria id.2250)	class	rs17114848	G	A	0.152377	-0.0223	0.1093	0.09889	0.032433	0.0198	4.06e-06	0.2594	0.001541	22.0698
Gut microbiota abundance (class Lentisphaeria id.2250)	class	rs2031282	A	G	0.122368	-0.0061	0.17	0.1845	0.027033	0.0155	4.38e-06	0.6939	0.00143	20.4875
Gut microbiota abundance (class Lentisphaeria id.2250)	class	rs2825714	A	G	-0.13741	-0.0017	0.1571	0.1684	0.028925	0.0157	1.72e-06	0.9132	0.001575	22.5653
Gut microbiota abundance (class Lentisphaeria id.2250)	class	rs62570196	C	T	-0.21635	0.0131	0.0686	0.04193	0.043987	0.0296	1.08e-06	0.6579	0.001688	24.1887
Gut microbiota abundance (class Lentisphaeria id.2250)	class	rs72640280	A	G	0.220207	-0.0122	0.0537	0.05536	0.04862	0.0256	5.18e-06	0.6332	0.001432	20.5106
Gut microbiota abundance (class Lentisphaeria id.2250)	class	rs77599476	A	G	0.230292	-0.0548	0.0656	0.05597	0.048017	0.0254	1.86e-06	0.03066	0.001605	22.9991
Gut microbiota abundance (class Melainabacteria id.1589)	class	rs10148250	A	G	-0.08619	-0.0042	0.5437	0.5825	0.019338	0.0123	8.67e-06	0.7309	0.001387	19.8634
Gut microbiota abundance (class Melainabacteria id.1589)	class	rs10738747	A	G	-0.08146	0.014	0.504	0.565	0.018441	0.0117	9.96e-06	0.2343	0.001362	19.5114
Gut microbiota abundance (class Melainabacteria id.1589)	class	rs11150282	T	C	0.098949	-0.0078	0.3211	0.3603	0.019697	0.0121	6.03e-07	0.5206	0.001761	25.2319
Gut microbiota abundance (class Melainabacteria id.1589)	class	rs113884518	T	C	-0.20535	-0.0376	0.0487	0.02431	0.045498	0.0386	8.06e-06	0.3301	0.001422	20.368
Gut microbiota abundance (class Melainabacteria id.1589)	class	rs28678345	T	C	0.214848	0.0277	0.0467	0.04925	0.047088	0.0269	6.69e-06	0.3028	0.001453	20.8154
Gut microbiota abundance (class Melainabacteria id.1589)	class	rs367480	A	G	0.083758	-0.001	0.5726	0.6416	0.01858	0.0121	8.2e-06	0.9329	0.001419	20.3198
Gut microbiota abundance (class Melainabacteria id.1589)	class	rs4129395	G	A	0.089619	0.0039	0.4264	0.4852	0.018511	0.0116	1.48e-06	0.7345	0.001636	23.4367
Gut microbiota abundance (class Melainabacteria id.1589)	class	rs789069	A	C	-0.10354	-0.0225	0.172	0.1414	0.023429	0.0167	6.85e-06	0.177	0.001363	19.5277
Gut microbiota abundance (class Melainabacteria id.1589)	class	rs79790072	T	C	0.226722	-0.0413	0.0567	0.03156	0.048784	0.0335	3.29e-06	0.2182	0.001508	21.5958
Gut microbiota abundance (class Melainabacteria id.1589)	class	rs9864379	T	C	-0.15974	0.0243	0.1133	0.1496	0.029255	0.0163	5.36e-08	0.136	0.00208	29.8078
Gut microbiota abundance (class Methanobacteria id.119)	class	rs10202904	G	T	0.121754	-0.0122	0.5328	0.5914	0.023536	0.0119	3.01e-07	0.3043	0.001867	26.7579
Gut microbiota abundance (class Methanobacteria id.119)	class	rs10424197	A	G	0.111274	0.0025	0.675	0.7425	0.024752	0.0134	9.28e-06	0.8519	0.001411	20.2077
Gut microbiota abundance (class Methanobacteria id.119)	class	rs4257531	G	A	0.164498	0.0115	0.1143	0.1057	0.036496	0.0191	7.44e-06	0.547	0.001418	20.3129
Gut microbiota abundance (class Methanobacteria id.119)	class	rs56131665	G	A	0.178661	0.0118	0.0934	0.1075	0.039298	0.0187	6.18e-06	0.5279	0.001443	20.6661
Gut microbiota abundance (class Methanobacteria id.119)	class	rs6508769	C	T	-0.15352	-0.0232	0.835	0.8531	0.034452	0.0164	8.23e-06	0.1589	0.001386	19.8535
Gut microbiota abundance (class Methanobacteria id.119)	class	rs6776814	T	C	-0.19957	0.0269	0.0895	0.02064	0.041183	0.0416	1.63e-06	0.5183	0.001639	23.4794
Gut microbiota abundance (class Methanobacteria id.119)	class	rs73068003	G	T	-0.15814	-0.0077	0.1223	0.09642	0.03518	0.0198	8.45e-06	0.698499	0.00141	20.2034
Gut microbiota abundance (class Methanobacteria id.119)	class	rs73457410	A	G	0.21534	0.0092	0.0666	0.06377	0.04367	0.024	1.41e-06	0.702499	0.001697	24.3127
Gut microbiota abundance (class Methanobacteria id.119)	class	rs75208022	C	T	-0.22725	0.0236	0.0765	0.09329	0.048763	0.0201	5.92e-06	0.2397	0.001516	21.7144
Gut microbiota abundance (class Methanobacteria id.119)	class	rs894996	C	A	0.216999	-0.0077	0.0716	0.06994	0.044908	0.0231	1.88e-06	0.739799	0.001629	23.3461
Gut microbiota abundance (class Mollicutes id.3920)	class	rs10108398	G	A	0.076914	0.0072	0.2913	0.2757	0.015395	0.013	1.09e-06	0.5776	0.001742	24.9561
Gut microbiota abundance (class Mollicutes id.3920)	class	rs11890098	A	G	0.074438	-0.0048	0.2555	0.2778	0.015339	0.013	9.57e-07	0.708401	0.001643	23.5472
Gut microbiota abundance (class Mollicutes id.3920)	class	rs12566890	T	G	-0.10115	-0.0391	0.0954	0.1318	0.023098	0.0173	3.65e-06	0.02388	0.001339	19.1736
Gut microbiota abundance (class Mollicutes id.3920)	class	rs17214486	C	A	0.06099	-0.0161	0.4016	0.3235	0.013562	0.0126	6.61e-06	0.1988	0.001412	20.2204
Gut microbiota abundance (class Mollicutes id.3920)	class	rs2464826	A	C	0.094424	-0.0158	0.1262	0.1129	0.021181	0.0182	8.39e-06	0.3854	0.001387	19.8713
Gut microbiota abundance (class Mollicutes id.3920)	class	rs28537087	G	A	0.082087	-0.0049	0.164	0.249	0.018831	0.0134	8.07e-06	0.7135	0.001326	18.9992
Gut microbiota abundance (class Mollicutes id.3920)	class	rs3768491	G	A	0.068105	0.0254	0.7137	0.7118	0.014906	0.0128	4.23e-06	0.04664	0.001457	20.8724
Gut microbiota abundance (class Mollicutes id.3920)	class	rs4885016	C	T	0.081961	-0.0052	0.8429	0.8655	0.018163	0.0169	7.27e-06	0.759401	0.001421	20.3603
Gut microbiota abundance (class Mollicutes id.3920)	class	rs6043847	T	C	-0.11494	-0.0333	0.0696	0.05887	0.024861	0.0247	4.55e-06	0.1775	0.001492	21.3715
Gut microbiota abundance (class Mollicutes id.3920)	class	rs72901605	T	C	-0.08419	0.0182	0.1859	0.1148	0.017812	0.0183	3.26e-06	0.3208	0.001559	22.3352
Gut microbiota abundance (class Mollicutes id.3920)	class	rs74603314	T	C	0.221639	0.0034	0.0457	0.04025	0.046292	0.0302	1.56e-06	0.9102	0.0016	22.9205
Gut microbiota abundance (class Mollicutes id.3920)	class	rs78169027	A	G	-0.10828	-0.0326	0.1083	0.06161	0.023729	0.0246	5.88e-06	0.1844	0.001454	20.8211
Gut microbiota abundance (class Negativicutes id.2164)	class	rs1135612	G	A	0.052979	0.0179	0.2445	0.2112	0.011918	0.0143	9.26e-06	0.2107	0.001379	19.7585
Gut microbiota abundance (class Negativicutes id.2164)	class	rs13086907	G	A	0.062531	-0.017	0.1998	0.2224	0.013174	0.014	1.95e-06	0.2241	0.001572	22.5284
Gut microbiota abundance (class Negativicutes id.2164)	class	rs1643968	T	C	-0.05653	0.0013	0.2803	0.3583	0.01123	0.0121	4.15e-07	0.9172	0.001768	25.3355
Gut microbiota abundance (class Negativicutes id.2164)	class	rs1649999	A	G	0.074899	-0.004	0.0974	0.09712	0.016646	0.0199	7.58e-06	0.8401	0.001413	20.2433
Gut microbiota abundance (class Negativicutes id.2164)	class	rs2834062	A	G	0.048906	0.0171	0.3648	0.3126	0.010884	0.0128	8.44e-06	0.1806	0.001409	20.1867
Gut microbiota abundance (class Negativicutes id.2164)	class	rs4463806	C	T	0.054397	-0.0032	0.7962	0.8074	0.012937	0.0148	7.81e-06	0.8268	0.001234	17.6787
Gut microbiota abundance (class Negativicutes id.2164)	class	rs4722181	T	G	0.050131	0.0052	0.4761	0.4717	0.01058	0.0116	2e-06	0.6575	0.001567	22.4487
Gut microbiota abundance (class Negativicutes id.2164)	class	rs60274479	T	C	-0.06596	-0.0246	0.2227	0.1982	0.013414	0.0147	1.16e-06	0.093261	0.001687	24.1787
Gut microbiota abundance (class Negativicutes id.2164)	class	rs61249479	A	C	0.077708	-0.0053	0.0875	0.155	0.016863	0.0159	2.95e-06	0.741899	0.001482	21.2327
Gut microbiota abundance (class Negativicutes id.2164)	class	rs71405394	G	A	-0.11418	-0.0418	0.0517	0.0686	0.02405	0.0232	2.17e-06	0.07231	0.001573	22.5358
Gut microbiota abundance (class Negativicutes id.2164)	class	rs73232831	G	A	-0.15183	0.0225	0.0636	0.03501	0.031493	0.0323	1.87e-06	0.4868	0.001622	23.2389
Gut microbiota abundance (class Negativicutes id.2164)	class	rs9423647	G	A	0.047817	0.0078	0.5149	0.558	0.010528	0.0117	6.06e-06	0.5073	0.00144	20.6251
Gut microbiota abundance (class Verrucomicrobiae id.4029)	class	rs111862613	T	C	0.090699	-0.0158	0.166	0.1777	0.019675	0.0155	3.74e-06	0.3069	0.001483	21.2487
Gut microbiota abundance (class Verrucomicrobiae id.4029)	class	rs117107102	A	G	0.204683	0.002	0.0447	0.04747	0.043157	0.0274	2.92e-06	0.9413	0.00157	22.4903
Gut microbiota abundance (class Verrucomicrobiae id.4029)	class	rs11729256	T	C	0.07498	0.0115	0.2386	0.1697	0.015018	0.0155	6.73e-07	0.4569	0.001739	24.9242
Gut microbiota abundance (class Verrucomicrobiae id.4029)	class	rs12908520	G	A	0.061893	-0.0122	0.4563	0.4266	0.013095	0.0117	2.17e-06	0.2996	0.001559	22.3374
Gut microbiota abundance (class Verrucomicrobiae id.4029)	class	rs2602429	T	C	-0.07468	-0.0216	0.7783	0.7385	0.015619	0.0132	2.58e-06	0.1029	0.001596	22.8597
Gut microbiota abundance (class Verrucomicrobiae id.4029)	class	rs4242783	A	G	-0.06893	-0.0245	0.7127	0.7168	0.014769	0.0129	2.64e-06	0.057659	0.00152	21.7784
Gut microbiota abundance (class Verrucomicrobiae id.4029)	class	rs4936098	G	A	-0.06488	0.0068	0.66	0.6514	0.013593	0.0122	1.12e-06	0.5761	0.00159	22.7825
Gut microbiota abundance (class Verrucomicrobiae id.4029)	class	rs61779207	G	A	-0.07583	0.0116	0.1779	0.224	0.016776	0.0139	6.72e-06	0.4062	0.001426	20.4289
Gut microbiota abundance (class Verrucomicrobiae id.4029)	class	rs74542928	T	C	0.112164	0.0441	0.0785	0.04801	0.023642	0.0274	1.63e-06	0.1079	0.001571	22.5046
Gut microbiota abundance (class Verrucomicrobiae id.4029)	class	rs9349825	A	G	-0.0704	-0.0174	0.2793	0.1893	0.014713	0.015	2.54e-06	0.2463	0.001598	22.8949
Gut microbiota abundance (class Verrucomicrobiae id.4029)	class	rs941682	G	A	-0.06314	0.0266	0.3111	0.2738	0.014377	0.013	9.61e-06	0.04156	0.001347	19.2877
Gut microbiota abundance (family Acidaminococcaceae id.2166)	family	rs262812	T	C	-0.06568	0.0015	0.2664	0.3055	0.014226	0.0127	3.25e-06	0.907	0.001488	21.3104
Gut microbiota abundance (family Acidaminococcaceae id.2166)	family	rs2933324	G	A	0.066256	-0.0011	0.7465	0.773	0.014026	0.0138	2.24e-06	0.9362	0.001557	22.3119
Gut microbiota abundance (family Acidaminococcaceae id.2166)	family	rs45497800	T	C	-0.11786	0.0081	0.0825	0.1427	0.025735	0.0166	5.86e-06	0.624001	0.001464	20.9721
Gut microbiota abundance (family Acidaminococcaceae id.2166)	family	rs6589457	G	A	-0.16591	0.0124	0.9453	0.9499	0.034952	0.0265	2.32e-06	0.6407	0.001573	22.5297
Gut microbiota abundance (family Acidaminococcaceae id.2166)	family	rs6923842	T	C	-0.07961	-0.0033	0.169	0.116	0.016919	0.0184	2.21e-06	0.8583	0.001545	22.1371
Gut microbiota abundance (family Acidaminococcaceae id.2166)	family	rs74540770	G	A	-0.10897	-0.0371	0.0646	0.08036	0.024353	0.0215	7.09e-06	0.084479	0.001398	20.0184
Gut microbiota abundance (family Acidaminococcaceae id.2166)	family	rs78702810	T	C	-0.14376	0.0453	0.0467	0.1049	0.032324	0.0191	9.16e-06	0.01754	0.001381	19.7753
Gut microbiota abundance (family Actinomycetaceae id.421)	family	rs2889192	T	G	-0.08875	0.007	0.7932	0.8509	0.019501	0.0164	3.64e-06	0.6692	0.001446	20.7111
Gut microbiota abundance (family Actinomycetaceae id.421)	family	rs34583783	G	T	0.123756	0.0068	0.1024	0.06052	0.026427	0.0243	5.48e-06	0.7808	0.001531	21.9268
Gut microbiota abundance (family Actinomycetaceae id.421)	family	rs35011108	A	G	0.241826	0.0228	0.0636	0.06746	0.05038	0.023	1.83e-06	0.321	0.001608	23.0375
Gut microbiota abundance (family Actinomycetaceae id.421)	family	rs4073240	G	A	0.074755	0.0111	0.3827	0.3808	0.016468	0.0119	6.05e-06	0.352	0.001438	20.6021
Gut microbiota abundance (family Actinomycetaceae id.421)	family	rs58484246	T	C	0.076141	0.0164	0.326	0.3652	0.016901	0.0121	6.12e-06	0.1765	0.001417	20.2938
Gut microbiota abundance (family Actinomycetaceae id.421)	family	rs112135816	T	G	-0.07751	0.0099	0.1471	0.06122	0.017155	0.0247	5.28e-06	0.6892	0.001425	20.4079
Gut microbiota abundance (family Alcaligenaceae id.2875)	family	rs1153990	A	G	-0.05873	0.0027	0.2207	0.3149	0.012831	0.0125	5.97e-06	0.8272	0.001462	20.947
Gut microbiota abundance (family Alcaligenaceae id.2875)	family	rs147968	C	T	0.048948	0.0113	0.4414	0.4611	0.011032	0.0116	9.13e-06	0.3292	0.001374	19.6827
Gut microbiota abundance (family Alcaligenaceae id.2875)	family	rs28480294	C	T	0.051697	-0.0092	0.6561	0.6429	0.01155	0.0122	6.61e-06	0.452	0.001398	20.0299
Gut microbiota abundance (family Alcaligenaceae id.2875)	family	rs4033856	T	C	-0.08183	0.0022	0.8708	0.9136	0.016893	0.0207	1.03e-06	0.9166	0.001638	23.4632
Gut microbiota abundance (family Alcaligenaceae id.2875)	family	rs62191117	A	G	0.06843	0.0081	0.2058	0.205	0.013364	0.0145	2.76e-07	0.574101	0.00183	26.2173
Gut microbiota abundance (family Alcaligenaceae id.2875)	family	rs62395635	T	C	0.110583	-0.0437	0.0706	0.06204	0.023851	0.0241	3.35e-06	0.06961	0.0015	21.4926
Gut microbiota abundance (family Alcaligenaceae id.2875)	family	rs6969323	A	C	-0.05936	-0.008	0.2515	0.2201	0.012914	0.0141	3.89e-06	0.5708	0.001475	21.1239
Gut microbiota abundance (family Alcaligenaceae id.2875)	family	rs74776516	T	G	-0.09441	0.0093	0.0755	0.06716	0.021329	0.0236	6.85e-06	0.6946	0.001368	19.5886
Gut microbiota abundance (family Alcaligenaceae id.2875)	family	rs7638039	T	C	0.060334	0.0132	0.2326	0.2473	0.012778	0.0134	2.7e-06	0.3241	0.001556	22.2914
Gut microbiota abundance (family Alcaligenaceae id.2875)	family	rs9537886	A	C	-0.05709	0.0048	0.5229	0.428	0.011068	0.0117	2.35e-07	0.6807	0.001856	26.5998
Gut microbiota abundance (family Bacteroidaceae id.917)	family	rs11585893	A	G	-0.07407	0.0126	0.1481	0.2464	0.014763	0.0136	1.8e-06	0.3548	0.001757	25.1716
Gut microbiota abundance (family Bacteroidaceae id.917)	family	rs13207588	A	G	-0.05921	-0.0017	0.2326	0.1957	0.01312	0.015	7.48e-06	0.9109	0.001421	20.362
Gut microbiota abundance (family Bacteroidaceae id.917)	family	rs1340391	T	C	-0.0592	-0.031	0.1918	0.1348	0.013224	0.0171	6.73e-06	0.070901	0.001399	20.0372
Gut microbiota abundance (family Bacteroidaceae id.917)	family	rs17619981	T	G	0.088098	0.0452	0.0656	0.1347	0.0187	0.017	2.69e-06	0.007869	0.001549	22.191
Gut microbiota abundance (family Bacteroidaceae id.917)	family	rs2023437	T	C	-0.07823	0.004	0.1243	0.1241	0.016763	0.0177	5.02e-06	0.8192	0.00152	21.7766
Gut microbiota abundance (family Bacteroidaceae id.917)	family	rs66474973	G	T	0.081252	0.0191	0.1153	0.1018	0.016448	0.0193	6.81e-07	0.3212	0.001703	24.3995
Gut microbiota abundance (family Bacteroidaceae id.917)	family	rs66710942	T	C	-0.0488	-0.0078	0.5845	0.4756	0.010741	0.0116	5.86e-06	0.5037	0.001441	20.6415
Gut microbiota abundance (family Bacteroidaceae id.917)	family	rs6795673	C	T	0.053857	0.002	0.4115	0.4782	0.010525	0.0116	3.38e-07	0.8653	0.001827	26.1796
Gut microbiota abundance (family Bacteroidaceae id.917)	family	rs9507307	C	T	0.060446	0.0084	0.1899	0.245	0.012913	0.0135	2.13e-06	0.5315	0.001529	21.9093
Gut microbiota abundance (family Bacteroidales S24 7group id.11173)	family	rs10872669	G	A	0.123071	-0.0179	0.8926	0.9086	0.027567	0.0203	9.49e-06	0.3777	0.001391	19.9291
Gut microbiota abundance (family Bacteroidales S24 7group id.11173)	family	rs12748533	G	T	-0.08211	-0.0133	0.2972	0.2887	0.01727	0.0129	2.59e-06	0.3029	0.001578	22.6022
Gut microbiota abundance (family Bacteroidales S24 7group id.11173)	family	rs17043785	T	C	-0.17619	0.0138	0.0596	0.08788	0.034713	0.0204	5.12e-07	0.4996	0.001797	25.757
Gut microbiota abundance (family Bacteroidales S24 7group id.11173)	family	rs1850003	A	G	0.084048	0.0077	0.3072	0.2324	0.017781	0.0138	2.41e-06	0.576901	0.001559	22.3409
Gut microbiota abundance (family Bacteroidales S24 7group id.11173)	family	rs61508842	T	C	0.122574	0.0325	0.1223	0.08716	0.027239	0.0204	7.83e-06	0.1109	0.001413	20.2468
Gut microbiota abundance (family Bacteroidales S24 7group id.11173)	family	rs738193	T	C	0.084733	0.0122	0.3549	0.3534	0.016586	0.0122	3.82e-07	0.3161	0.001821	26.0964
Gut microbiota abundance (family Bacteroidales S24 7group id.11173)	family	rs78609301	A	G	-0.08671	0.0133	0.2167	0.3012	0.019571	0.0127	7.09e-06	0.2941	0.00137	19.6255
Gut microbiota abundance (family Bacteroidales S24 7group id.11173)	family	rs941000	T	C	-0.08503	-0.014	0.5915	0.6358	0.016338	0.0121	3.16e-07	0.2491	0.00189	27.0795
Gut microbiota abundance (family Bifidobacteriaceae id.433)	family	rs10831953	G	A	0.053754	-0.0068	0.333	0.3001	0.012375	0.0127	9.95e-06	0.5892	0.001317	18.8666
Gut microbiota abundance (family Bifidobacteriaceae id.433)	family	rs12446429	T	C	0.08101	-0.0135	0.1362	0.195	0.019073	0.0151	8.53e-06	0.3688	0.001259	18.0375
Gut microbiota abundance (family Bifidobacteriaceae id.433)	family	rs13020688	G	A	0.058405	-0.0139	0.3529	0.3059	0.012208	0.0127	1.57e-06	0.2727	0.001597	22.8842
Gut microbiota abundance (family Bifidobacteriaceae id.433)	family	rs182549	T	C	-0.11707	0.0127	0.5089	0.5977	0.01267	0.0118	5.94e-20	0.2833	0.005932	85.3605
Gut microbiota abundance (family Bifidobacteriaceae id.433)	family	rs4957061	T	C	0.056987	-0.0267	0.4652	0.4236	0.011691	0.0119	1.15e-06	0.02477	0.001658	23.7583
Gut microbiota abundance (family Bifidobacteriaceae id.433)	family	rs540489	T	G	-0.06325	0.0234	0.2336	0.1761	0.013817	0.0154	5.37e-06	0.1282	0.001463	20.9535
Gut microbiota abundance (family Bifidobacteriaceae id.433)	family	rs55888705	A	G	0.053673	0.0047	0.3867	0.2814	0.012059	0.0129	8.66e-06	0.717599	0.001383	19.8088
Gut microbiota abundance (family Bifidobacteriaceae id.433)	family	rs6899771	A	G	-0.09143	0.0294	0.0954	0.1003	0.02026	0.0193	7.28e-06	0.1267	0.001422	20.3625
Gut microbiota abundance (family Bifidobacteriaceae id.433)	family	rs7174549	T	C	-0.05517	-0.0183	0.6441	0.6414	0.012466	0.0121	6.87e-06	0.13	0.001367	19.587
Gut microbiota abundance (family Bifidobacteriaceae id.433)	family	rs7322849	T	C	0.110676	0.0431	0.0964	0.09208	0.0201	0.0202	1.74e-08	0.03292	0.002115	30.316
Gut microbiota abundance (family Bifidobacteriaceae id.433)	family	rs73797465	T	G	-0.09426	-0.0478	0.0865	0.1151	0.020842	0.0184	4.85e-06	0.009297	0.001428	20.4514
Gut microbiota abundance (family Bifidobacteriaceae id.433)	family	rs857444	C	T	0.055397	-0.0024	0.3608	0.3685	0.012067	0.0121	3.82e-06	0.8447	0.001471	21.0723
Gut microbiota abundance (family Clostridiaceae1 id.1869)	family	rs10875374	T	C	0.053676	0.0019	0.5517	0.5294	0.011944	0.0116	8.1e-06	0.8707	0.00141	20.1942
Gut microbiota abundance (family Clostridiaceae1 id.1869)	family	rs12186080	G	A	0.074824	-0.0039	0.161	0.1648	0.016246	0.0157	5.34e-06	0.8021	0.001481	21.2092
Gut microbiota abundance (family Clostridiaceae1 id.1869)	family	rs12341505	G	A	0.08145	-0.0071	0.1113	0.0935	0.017934	0.02	4.54e-06	0.7227	0.00144	20.6243
Gut microbiota abundance (family Clostridiaceae1 id.1869)	family	rs2795528	G	A	-0.18097	-0.0231	0.0487	0.05576	0.039091	0.0253	3.81e-06	0.363	0.001496	21.4285
Gut microbiota abundance (family Clostridiaceae1 id.1869)	family	rs2817172	C	T	0.056337	0.0259	0.4125	0.3959	0.012392	0.0119	5.27e-06	0.02954	0.001443	20.6652
Gut microbiota abundance (family Clostridiaceae1 id.1869)	family	rs4723021	T	C	-0.10638	-0.035	0.0577	0.06777	0.024194	0.0231	7.42e-06	0.1306	0.001349	19.3284
Gut microbiota abundance (family Clostridiaceae1 id.1869)	family	rs550843	T	C	-0.07348	0.0151	0.1491	0.2819	0.016838	0.013	7.09e-06	0.2445	0.001329	19.04
Gut microbiota abundance (family Clostridiaceae1 id.1869)	family	rs56188186	A	G	0.096777	-0.0273	0.0755	0.04822	0.021747	0.0277	8.24e-06	0.3243	0.001382	19.8008
Gut microbiota abundance (family Clostridiaceae1 id.1869)	family	rs62397761	A	G	0.061581	-0.009	0.2863	0.3206	0.01362	0.0124	9.08e-06	0.4715	0.001427	20.4402
Gut microbiota abundance (family Clostridiaceae1 id.1869)	family	rs881532	G	A	0.053304	-0.0159	0.5229	0.5042	0.011901	0.0116	7.9e-06	0.1712	0.0014	20.0575
Gut microbiota abundance (family Clostridiales vadin BB60 group id.11286)	family	rs10517600	G	T	-0.0627	0.0153	0.4642	0.3808	0.013936	0.0119	6.83e-06	0.1989	0.001413	20.2378
Gut microbiota abundance (family Clostridiales vadin BB60 group id.11286)	family	rs10904722	C	T	-0.06723	0.004	0.2813	0.2384	0.014712	0.0136	5.05e-06	0.769501	0.001458	20.8796
Gut microbiota abundance (family Clostridiales vadin BB60 group id.11286)	family	rs118104867	C	T	0.214464	0.0038	0.0487	0.06923	0.04551	0.0226	3.44e-06	0.8671	0.00155	22.2044
Gut microbiota abundance (family Clostridiales vadin BB60 group id.11286)	family	rs13409132	A	G	-0.16542	0.0437	0.0447	0.03566	0.035215	0.0322	4.37e-06	0.1746	0.00154	22.062
Gut microbiota abundance (family Clostridiales vadin BB60 group id.11286)	family	rs17121075	G	A	0.076925	0.0026	0.168	0.2144	0.017223	0.0142	7.91e-06	0.8563	0.001392	19.9453
Gut microbiota abundance (family Clostridiales vadin BB60 group id.11286)	family	rs2191834	T	G	-0.07464	0.0134	0.7604	0.7598	0.015914	0.0136	2.5e-06	0.3243	0.001535	21.9946
Gut microbiota abundance (family Clostridiales vadin BB60 group id.11286)	family	rs28691777	C	T	0.137134	0.0529	0.0716	0.04333	0.0267	0.0285	6.96e-07	0.063559	0.001841	26.3767
Gut microbiota abundance (family Clostridiales vadin BB60 group id.11286)	family	rs34088226	A	G	-0.11781	#######	0.0706	0.05853	0.026924	0.025	7.66e-06	0.9823	0.001336	19.1427
Gut microbiota abundance (family Clostridiales vadin BB60 group id.11286)	family	rs55682560	C	T	-0.13152	0.0042	0.0696	0.07755	0.026132	0.0218	4.97e-07	0.8473	0.001767	25.3265
Gut microbiota abundance (family Clostridiales vadin BB60 group id.11286)	family	rs6588624	A	G	0.066232	-0.0077	0.5288	0.4834	0.013815	0.0116	1.79e-06	0.5105	0.001604	22.982
Gut microbiota abundance (family Clostridiales vadin BB60 group id.11286)	family	rs66714985	A	C	0.116908	0.0169	0.0845	0.1013	0.025245	0.0192	4.85e-06	0.3783	0.001497	21.4431
Gut microbiota abundance (family Clostridiales vadin BB60 group id.11286)	family	rs7226487	A	G	-0.06437	-0.0027	0.4761	0.4527	0.01387	0.0116	3.58e-06	0.8175	0.001503	21.5339
Gut microbiota abundance (family Clostridiales vadin BB60 group id.11286)	family	rs7538034	T	G	-0.0786	0.0159	0.2078	0.1636	0.016598	0.0158	2.37e-06	0.3137	0.001565	22.4202
Gut microbiota abundance (family Clostridiales vadin BB60 group id.11286)	family	rs7725895	A	G	-0.11622	-0.0107	0.0895	0.1199	0.024037	0.0178	3.94e-06	0.5471	0.001632	23.3766
Gut microbiota abundance (family Clostridiales vadin BB60 group id.11286)	family	rs989682	A	G	0.070194	-0.0151	0.2823	0.2306	0.015536	0.0137	6.85e-06	0.2712	0.001425	20.4098
Gut microbiota abundance (family Coriobacteriaceae id.811)	family	rs11250875	T	C	0.06075	0.006	0.2087	0.2135	0.013094	0.0142	4.83e-06	0.6738	0.001502	21.5225
Gut microbiota abundance (family Coriobacteriaceae id.811)	family	rs11656361	A	C	0.077301	-0.0262	0.1292	0.1817	0.017553	0.0151	8.02e-06	0.082539	0.001354	19.3911
Gut microbiota abundance (family Coriobacteriaceae id.811)	family	rs12974142	G	A	0.07898	-0.0175	0.1083	0.07036	0.017721	0.0229	8.51e-06	0.4462	0.001387	19.8617
Gut microbiota abundance (family Coriobacteriaceae id.811)	family	rs13307134	T	C	-0.05657	0.0161	0.7644	0.8328	0.012627	0.0157	7.8e-06	0.3048	0.001401	20.0689
Gut microbiota abundance (family Coriobacteriaceae id.811)	family	rs1397793	A	G	0.049886	-0.0018	0.6143	0.6902	0.011245	0.0128	9.77e-06	0.8895	0.001374	19.6789
Gut microbiota abundance (family Coriobacteriaceae id.811)	family	rs1816223	G	A	0.058627	-0.0027	0.7893	0.7994	0.012901	0.0145	4.84e-06	0.8529	0.001442	20.6494
Gut microbiota abundance (family Coriobacteriaceae id.811)	family	rs240104	T	C	-0.06034	-0.0214	0.2445	0.2847	0.012685	0.013	1.52e-06	0.09963	0.001579	22.6265
Gut microbiota abundance (family Coriobacteriaceae id.811)	family	rs2442778	A	G	0.116408	0.0104	0.9543	0.9482	0.025855	0.0259	9.03e-06	0.6867	0.001415	20.269
Gut microbiota abundance (family Coriobacteriaceae id.811)	family	rs3025411	A	G	0.092654	-0.0166	0.1044	0.1062	0.020947	0.019	8.27e-06	0.3823	0.001366	19.563
Gut microbiota abundance (family Coriobacteriaceae id.811)	family	rs34739816	G	T	0.096502	0.0044	0.0815	0.05821	0.020767	0.0249	3.88e-06	0.8587	0.001507	21.5913
Gut microbiota abundance (family Coriobacteriaceae id.811)	family	rs67561917	A	G	-0.07144	-0.0262	0.1421	0.1826	0.015411	0.015	5.39e-06	0.08179	0.0015	21.4834
Gut microbiota abundance (family Coriobacteriaceae id.811)	family	rs719099	A	G	0.07784	-0.0091	0.1362	0.09851	0.015582	0.0195	5.43e-07	0.6413	0.001741	24.9533
Gut microbiota abundance (family Coriobacteriaceae id.811)	family	rs8010111	A	G	0.103377	0.0068	0.9354	0.9191	0.022929	0.0215	6.9e-06	0.7508	0.001419	20.3251
Gut microbiota abundance (family Defluviitaleaceae id.1924)	family	rs112893842	T	C	0.110761	0.0172	0.0974	0.09	0.023255	0.0206	2.75e-06	0.4017	0.001583	22.6829
Gut microbiota abundance (family Defluviitaleaceae id.1924)	family	rs1582238	C	T	-0.08019	-0.0057	0.6282	0.6406	0.016706	0.0121	1.69e-06	0.639699	0.001608	23.0385
Gut microbiota abundance (family Defluviitaleaceae id.1924)	family	rs17051335	C	T	-0.13431	0.011	0.0795	0.1021	0.02922	0.0191	4.58e-06	0.5638	0.001475	21.1261
Gut microbiota abundance (family Defluviitaleaceae id.1924)	family	rs1908593	T	C	0.070223	-0.0251	0.5378	0.5589	0.01566	0.0118	7.86e-06	0.03398	0.001404	20.1052
Gut microbiota abundance (family Defluviitaleaceae id.1924)	family	rs4344384	T	G	-0.07088	0.0126	0.5258	0.5041	0.015612	0.0116	5.86e-06	0.2804	0.001439	20.6095
Gut microbiota abundance (family Defluviitaleaceae id.1924)	family	rs4677103	A	G	0.09772	-0.0133	0.171	0.1814	0.019703	0.0153	9.42e-07	0.3872	0.001716	24.5941
Gut microbiota abundance (family Defluviitaleaceae id.1924)	family	rs540220	C	T	0.123954	0.0159	0.9404	0.9113	0.028981	0.0204	9.48e-06	0.4354	0.001277	18.2903
Gut microbiota abundance (family Defluviitaleaceae id.1924)	family	rs55658617	T	C	0.177314	0.0118	0.0696	0.03515	0.036184	0.0324	1.41e-06	0.716101	0.001676	24.0095
Gut microbiota abundance (family Defluviitaleaceae id.1924)	family	rs72731813	C	T	-0.14975	-0.0028	0.0815	0.04875	0.029342	0.0272	2.76e-07	0.9173	0.001817	26.0444
Gut microbiota abundance (family Defluviitaleaceae id.1924)	family	rs9608282	T	G	0.139014	-0.045	0.0656	0.03379	0.029943	0.0322	4.61e-06	0.1623	0.001504	21.5511
Gut microbiota abundance (family Defluviitaleaceae id.1924)	family	rs9725395	A	G	-0.13836	-0.0427	0.0875	0.1147	0.029519	0.0183	3.41e-06	0.01952	0.001533	21.9661
Gut microbiota abundance (family Desulfovibrionaceae id.3169)	family	rs112381107	C	T	0.211435	0.0198	0.0477	0.05984	0.045696	0.0244	2.82e-06	0.4181	0.001494	21.4059
Gut microbiota abundance (family Desulfovibrionaceae id.3169)	family	rs11599763	C	T	0.055593	0.017	0.6103	0.5923	0.011749	0.0119	2.5e-06	0.1537	0.001563	22.385
Gut microbiota abundance (family Desulfovibrionaceae id.3169)	family	rs17791387	A	G	-0.07293	0.0075	0.1412	0.09517	0.015438	0.0199	2.1e-06	0.704301	0.001557	22.3103
Gut microbiota abundance (family Desulfovibrionaceae id.3169)	family	rs2692012	G	A	-0.11423	-0.0107	0.9364	0.9448	0.025357	0.0254	1.56e-06	0.6745	0.001417	20.2917
Gut microbiota abundance (family Desulfovibrionaceae id.3169)	family	rs2838334	G	A	0.057142	-0.0042	0.3231	0.3435	0.012423	0.0122	3.82e-06	0.730801	0.001477	21.1542
Gut microbiota abundance (family Desulfovibrionaceae id.3169)	family	rs3935584	C	T	-0.05258	0.0184	0.496	0.5315	0.011576	0.0117	6.78e-06	0.1154	0.00144	20.6323
Gut microbiota abundance (family Desulfovibrionaceae id.3169)	family	rs4506934	C	T	-0.09434	-0.0248	0.1123	0.1181	0.020138	0.0182	3.16e-06	0.1716	0.001532	21.9422
Gut microbiota abundance (family Desulfovibrionaceae id.3169)	family	rs6058181	C	T	0.083474	-0.0691	0.1233	0.1621	0.016611	0.0158	2.7e-07	1.18e-05	0.001762	25.2492
Gut microbiota abundance (family Desulfovibrionaceae id.3169)	family	rs72647048	T	C	-0.07701	0.0146	0.1163	0.1125	0.017089	0.0185	9.61e-06	0.4277	0.001417	20.3043
Gut microbiota abundance (family Desulfovibrionaceae id.3169)	family	rs9928243	C	A	-0.05417	0.0124	0.4254	0.4712	0.011782	0.0117	4.48e-06	0.2871	0.001476	21.1387
Gut microbiota abundance (family Enterobacteriaceae id.3469)	family	rs11026530	T	C	0.082241	0.0068	0.1342	0.1498	0.018638	0.0163	9.43e-06	0.6757	0.001359	19.4679
Gut microbiota abundance (family Enterobacteriaceae id.3469)	family	rs2374342	C	A	0.058293	-0.0164	0.3569	0.4153	0.01262	0.0118	4.52e-06	0.1645	0.001489	21.3345
Gut microbiota abundance (family Enterobacteriaceae id.3469)	family	rs35673018	G	A	0.089964	0.007	0.0944	0.0897	0.020293	0.0203	7.63e-06	0.729001	0.001372	19.6503
Gut microbiota abundance (family Enterobacteriaceae id.3469)	family	rs504442	T	G	0.084159	-0.0015	0.1392	0.1049	0.018948	0.019	5.17e-06	0.9362	0.001377	19.7251
Gut microbiota abundance (family Enterobacteriaceae id.3469)	family	rs62210023	A	G	0.060675	0.007	0.3519	0.3449	0.013013	0.0122	3.13e-06	0.5675	0.001517	21.7392
Gut microbiota abundance (family Enterobacteriaceae id.3469)	family	rs78143293	A	G	-0.08485	0.0051	0.1441	0.1224	0.017042	0.0177	1.2e-06	0.7719	0.00173	24.7884
Gut microbiota abundance (family Enterobacteriaceae id.3469)	family	rs79757635	C	A	0.07586	#######	0.161	0.1368	0.017129	0.0172	9.32e-06	0.9748	0.001369	19.6118
Gut microbiota abundance (family Erysipelotrichaceae id.2149)	family	rs1074800	G	A	-0.04924	0.0055	0.6014	0.5809	0.010887	0.0118	6.15e-06	0.6385	0.001428	20.4563
Gut microbiota abundance (family Erysipelotrichaceae id.2149)	family	rs10781552	C	T	-0.05522	-0.017	0.3121	0.2807	0.011607	0.0129	2.33e-06	0.1872	0.00158	22.6298
Gut microbiota abundance (family Erysipelotrichaceae id.2149)	family	rs17530232	A	G	0.10305	-0.019	0.0765	0.05295	0.022465	0.0262	2.79e-06	0.4699	0.001469	21.0392
Gut microbiota abundance (family Erysipelotrichaceae id.2149)	family	rs1884466	C	T	-0.04754	0.0105	0.4513	0.5199	0.010694	0.0117	9.53e-06	0.3692	0.001379	19.7569
Gut microbiota abundance (family Erysipelotrichaceae id.2149)	family	rs2300774	A	G	-0.05242	0.0237	0.5924	0.5615	0.010678	0.0117	8.95e-07	0.04242	0.001681	24.0903
Gut microbiota abundance (family Erysipelotrichaceae id.2149)	family	rs290833	T	G	-0.04974	-0.0143	0.3688	0.493	0.011138	0.0117	8.03e-06	0.2199	0.001392	19.9399
Gut microbiota abundance (family Erysipelotrichaceae id.2149)	family	rs35161940	T	C	-0.0806	0.0286	0.1272	0.1069	0.016764	0.0188	1.85e-06	0.1292	0.001613	23.115
Gut microbiota abundance (family Erysipelotrichaceae id.2149)	family	rs4078432	T	C	0.060893	0.0266	0.8191	0.8266	0.013376	0.0154	4.23e-06	0.08396	0.001446	20.7202
Gut microbiota abundance (family Erysipelotrichaceae id.2149)	family	rs56970041	T	G	0.072415	-0.0087	0.1113	0.06149	0.016447	0.0244	5.4e-06	0.7199	0.001353	19.3826
Gut microbiota abundance (family Erysipelotrichaceae id.2149)	family	rs62504403	C	T	0.068116	0.0052	0.2356	0.1952	0.012788	0.0147	1.12e-07	0.722301	0.001979	28.3668
Gut microbiota abundance (family Erysipelotrichaceae id.2149)	family	rs7234058	T	C	-0.09458	-0.0221	0.0974	0.09072	0.019409	0.0201	9.12e-07	0.2713	0.001657	23.7405
Gut microbiota abundance (family Erysipelotrichaceae id.2149)	family	rs7826267	G	T	0.083907	-0.0116	0.9254	0.9306	0.019913	0.0236	9.28e-06	0.6222	0.00124	17.7525
Gut microbiota abundance (family Erysipelotrichaceae id.2149)	family	rs8003149	C	T	0.05388	-0.0083	0.2823	0.3324	0.011689	0.0123	4.08e-06	0.5005	0.001483	21.2447
Gut microbiota abundance (family Family XI id.1936)	family	rs10759623	C	T	-0.16212	-0.0105	0.1809	0.227	0.032151	0.0138	5.78e-07	0.4475	0.001774	25.4212
Gut microbiota abundance (family Family XI id.1936)	family	rs11547158	A	G	-0.1776	-0.0233	0.1203	0.1346	0.03728	0.0171	2.7e-06	0.1738	0.001584	22.6924
Gut microbiota abundance (family Family XI id.1936)	family	rs17379710	T	C	-0.11638	0.0199	0.4354	0.4095	0.025213	0.0118	3.97e-06	0.091249	0.001487	21.3053
Gut microbiota abundance (family Family XI id.1936)	family	rs2155352	A	G	-0.15054	0.0107	0.2286	0.2355	0.030232	0.0137	6.63e-07	0.4375	0.00173	24.7914
Gut microbiota abundance (family Family XI id.1936)	family	rs2156611	T	C	-0.11249	0.0105	0.492	0.5019	0.02511	0.0116	9.43e-06	0.3633	0.001401	20.0653
Gut microbiota abundance (family Family XI id.1936)	family	rs3733511	A	G	0.128253	0.0294	0.2942	0.3	0.027472	0.0127	3.39e-06	0.02113	0.001521	21.7921
Gut microbiota abundance (family Family XI id.1936)	family	rs488164	G	T	-0.118	0.0082	0.6163	0.6457	0.025516	0.0122	4.8e-06	0.5029	0.001493	21.3827
Gut microbiota abundance (family Family XI id.1936)	family	rs697771	A	G	-0.11768	0.0038	0.4324	0.4562	0.025149	0.0117	3.19e-06	0.747799	0.001528	21.8916
Gut microbiota abundance (family Family XIII id.1957)	family	rs10404377	A	C	0.050318	-0.0021	0.5775	0.579	0.011165	0.012	6.99e-06	0.8635	0.001418	20.3083
Gut microbiota abundance (family Family XIII id.1957)	family	rs118170811	A	G	0.151619	-0.0156	0.0398	0.03085	0.031711	0.0339	1.8e-06	0.6462	0.001595	22.8571
Gut microbiota abundance (family Family XIII id.1957)	family	rs12904405	A	G	-0.08519	0.0073	0.1024	0.0953	0.019269	0.0198	7.67e-06	0.7117	0.001364	19.5435
Gut microbiota abundance (family Family XIII id.1957)	family	rs3098182	T	G	-0.05085	0.0049	0.5676	0.4679	0.011014	0.0116	4.04e-06	0.6708	0.001488	21.3133
Gut microbiota abundance (family Family XIII id.1957)	family	rs482905	G	T	0.059653	-0.0111	0.2495	0.2487	0.012717	0.0134	3.72e-06	0.4092	0.001536	22.0005
Gut microbiota abundance (family Family XIII id.1957)	family	rs6501525	A	G	0.056156	-0.0035	0.3857	0.3402	0.011559	0.0123	1.24e-06	0.776699	0.001647	23.6
Gut microbiota abundance (family Family XIII id.1957)	family	rs66753613	G	A	0.065114	0.0207	0.2048	0.184	0.014425	0.015	8.08e-06	0.1671	0.001422	20.3725
Gut microbiota abundance (family Family XIII id.1957)	family	rs6797051	C	T	-0.0806	-0.0235	0.1173	0.09479	0.017136	0.0199	4.89e-06	0.2377	0.001544	22.1184
Gut microbiota abundance (family Family XIII id.1957)	family	rs7514702	T	C	-0.06632	0.0193	0.1769	0.1507	0.014163	0.0162	3.92e-06	0.2343	0.001531	21.9275
Gut microbiota abundance (family Lachnospiraceae id.1987)	family	rs10402491	C	T	0.06617	0.0006	0.1203	0.1683	0.014851	0.0156	7.58e-06	0.9687	0.001386	19.8496
Gut microbiota abundance (family Lachnospiraceae id.1987)	family	rs11139361	C	T	-0.04945	-0.0124	0.6372	0.6779	0.01105	0.0124	4.26e-06	0.3172	0.001398	20.0197
Gut microbiota abundance (family Lachnospiraceae id.1987)	family	rs112040820	A	G	0.054958	-0.0161	0.2704	0.2615	0.011709	0.0133	2.42e-06	0.2242	0.001538	22.0291
Gut microbiota abundance (family Lachnospiraceae id.1987)	family	rs11841382	G	T	-0.07181	-0.011	0.0736	0.0833	0.017462	0.0211	9.58e-06	0.6006	0.001181	16.9104
Gut microbiota abundance (family Lachnospiraceae id.1987)	family	rs11979110	T	C	-0.05009	-0.0064	0.4473	0.4635	0.010507	0.0116	1.82e-06	0.58	0.001586	22.7266
Gut microbiota abundance (family Lachnospiraceae id.1987)	family	rs1205443	A	G	0.050142	-0.0143	0.336	0.3518	0.011216	0.0122	7.29e-06	0.2432	0.001395	19.9839
Gut microbiota abundance (family Lachnospiraceae id.1987)	family	rs12760724	A	C	-0.04846	0.0124	0.3439	0.3287	0.010793	0.0124	7.27e-06	0.3178	0.001407	20.1525
Gut microbiota abundance (family Lachnospiraceae id.1987)	family	rs13005175	G	A	-0.09935	-0.022	0.9115	0.9555	0.02184	0.0282	8.37e-06	0.4344	0.001444	20.6907
Gut microbiota abundance (family Lachnospiraceae id.1987)	family	rs2159863	A	G	-0.05858	0.0054	0.1978	0.18	0.012874	0.015	3.7e-06	0.720701	0.001445	20.7035
Gut microbiota abundance (family Lachnospiraceae id.1987)	family	rs2910921	C	T	-0.1603	-0.1356	0.9553	0.971	0.035832	0.0346	8.42e-06	9e-05	0.001397	20.0113
Gut microbiota abundance (family Lachnospiraceae id.1987)	family	rs3127230	C	T	-0.05035	0.0076	0.334	0.3041	0.01122	0.0127	6.2e-06	0.5486	0.001406	20.1376
Gut microbiota abundance (family Lachnospiraceae id.1987)	family	rs35524804	T	C	-0.06075	0.0015	0.2674	0.2139	0.012522	0.0142	2.45e-06	0.9142	0.001643	23.5334
Gut microbiota abundance (family Lachnospiraceae id.1987)	family	rs7359994	C	T	0.050314	-0.0203	0.668	0.5974	0.011248	0.0118	5.36e-06	0.086119	0.001397	20.0057
Gut microbiota abundance (family Lachnospiraceae id.1987)	family	rs79086868	T	C	0.077672	-0.0255	0.1093	0.1009	0.016447	0.0195	3.01e-06	0.1902	0.001557	22.2991
Gut microbiota abundance (family Lachnospiraceae id.1987)	family	rs959845	T	C	0.049367	0.0161	0.5547	0.573	0.01078	0.012	5.17e-06	0.1786	0.001464	20.9682
Gut microbiota abundance (family Lachnospiraceae id.1987)	family	rs9929145	G	A	-0.12572	-0.0307	0.0616	0.04951	0.024523	0.0269	2.84e-07	0.2533	0.001834	26.2783
Gut microbiota abundance (family Lactobacillaceae id.1836)	family	rs1530559	G	A	0.077245	-0.0106	0.5676	0.4629	0.017692	0.0117	9.65e-06	0.3666	0.001331	19.0601
Gut microbiota abundance (family Lactobacillaceae id.1836)	family	rs16861661	G	A	-0.19329	0.0026	0.0497	0.06646	0.037929	0.0232	2.7e-07	0.9094	0.001812	25.9654
Gut microbiota abundance (family Lactobacillaceae id.1836)	family	rs62314653	C	A	0.177082	0.0514	0.0626	0.05942	0.039227	0.0247	6.59e-06	0.03749	0.001422	20.3761
Gut microbiota abundance (family Lactobacillaceae id.1836)	family	rs74599091	A	G	0.191613	-0.0124	0.0348	0.0186	0.042504	0.0436	7.7e-06	0.7752	0.001419	20.3204
Gut microbiota abundance (family Lactobacillaceae id.1836)	family	rs768253	T	G	-0.07923	-0.0086	0.3907	0.439	0.01706	0.0117	3.61e-06	0.4588	0.001505	21.5669
Gut microbiota abundance (family Lactobacillaceae id.1836)	family	rs77478751	A	G	-0.21918	-0.0042	0.0537	0.119	0.047357	0.0181	5.96e-06	0.8154	0.001495	21.4177
Gut microbiota abundance (family Lactobacillaceae id.1836)	family	rs921925	A	C	0.099942	-0.0458	0.2624	0.2128	0.020169	0.0143	5.77e-07	0.001316	0.001713	24.5515
Gut microbiota abundance (family Lactobacillaceae id.1836)	family	rs9345899	A	G	-0.12404	0.0074	0.1312	0.1051	0.027895	0.019	9.45e-06	0.699	0.00138	19.7714
Gut microbiota abundance (family Methanobacteriaceae id.121)	family	rs10202904	G	T	0.121754	-0.0122	0.5328	0.5914	0.023536	0.0119	3.01e-07	0.3043	0.001867	26.7579
Gut microbiota abundance (family Methanobacteriaceae id.121)	family	rs10424197	A	G	0.111274	0.0025	0.675	0.7425	0.024752	0.0134	9.28e-06	0.8519	0.001411	20.2077
Gut microbiota abundance (family Methanobacteriaceae id.121)	family	rs4257531	G	A	0.164498	0.0115	0.1143	0.1057	0.036496	0.0191	7.44e-06	0.547	0.001418	20.3129
Gut microbiota abundance (family Methanobacteriaceae id.121)	family	rs56131665	G	A	0.178661	0.0118	0.0934	0.1075	0.039298	0.0187	6.18e-06	0.5279	0.001443	20.6661
Gut microbiota abundance (family Methanobacteriaceae id.121)	family	rs6508769	C	T	-0.15352	-0.0232	0.835	0.8531	0.034452	0.0164	8.23e-06	0.1589	0.001386	19.8535
Gut microbiota abundance (family Methanobacteriaceae id.121)	family	rs6776814	T	C	-0.19957	0.0269	0.0895	0.02064	0.041183	0.0416	1.63e-06	0.5183	0.001639	23.4794
Gut microbiota abundance (family Methanobacteriaceae id.121)	family	rs73068003	G	T	-0.15814	-0.0077	0.1223	0.09642	0.03518	0.0198	8.45e-06	0.698499	0.00141	20.2034
Gut microbiota abundance (family Methanobacteriaceae id.121)	family	rs73457410	A	G	0.21534	0.0092	0.0666	0.06377	0.04367	0.024	1.41e-06	0.702499	0.001697	24.3127
Gut microbiota abundance (family Methanobacteriaceae id.121)	family	rs75208022	C	T	-0.22725	0.0236	0.0765	0.09329	0.048763	0.0201	5.92e-06	0.2397	0.001516	21.7144
Gut microbiota abundance (family Methanobacteriaceae id.121)	family	rs894996	C	A	0.216999	-0.0077	0.0716	0.06994	0.044908	0.0231	1.88e-06	0.739799	0.001629	23.3461
Gut microbiota abundance (family Oxalobacteraceae id.2966)	family	rs111966731	T	C	0.204031	#######	0.0716	0.08612	0.044575	0.0206	4.56e-06	0.9641	0.001462	20.9487
Gut microbiota abundance (family Oxalobacteraceae id.2966)	family	rs11246212	C	T	-0.13607	-0.0038	0.8748	0.8606	0.02918	0.0168	4.51e-06	0.8193	0.001518	21.7421
Gut microbiota abundance (family Oxalobacteraceae id.2966)	family	rs12002250	A	C	0.196145	0.0249	0.0596	0.04273	0.044523	0.0285	5.53e-06	0.3815	0.001355	19.4055
Gut microbiota abundance (family Oxalobacteraceae id.2966)	family	rs1569853	T	C	-0.14004	-0.0086	0.1382	0.1215	0.02817	0.0177	7.45e-07	0.6273	0.001725	24.7102
Gut microbiota abundance (family Oxalobacteraceae id.2966)	family	rs17138946	G	T	-0.18944	0.0136	0.0467	0.06616	0.043025	0.0234	8.09e-06	0.56	0.001353	19.3849
Gut microbiota abundance (family Oxalobacteraceae id.2966)	family	rs36057338	G	T	0.181604	0.0663	0.0755	0.03318	0.039874	0.033	6.26e-06	0.04454	0.001448	20.7399
Gut microbiota abundance (family Oxalobacteraceae id.2966)	family	rs4428215	G	A	0.12561	-0.0031	0.2604	0.2532	0.023005	0.0133	4.88e-08	0.8156	0.00208	29.8079
Gut microbiota abundance (family Oxalobacteraceae id.2966)	family	rs561239	A	G	0.105525	-0.0036	0.2823	0.2107	0.023677	0.0143	7.19e-06	0.8025	0.001387	19.861
Gut microbiota abundance (family Oxalobacteraceae id.2966)	family	rs6000536	C	T	-0.11838	-0.0086	0.2107	0.1691	0.024136	0.0156	7.39e-07	0.5801	0.001679	24.055
Gut microbiota abundance (family Oxalobacteraceae id.2966)	family	rs62435498	C	A	0.181521	-0.0135	0.0646	0.1025	0.040061	0.0192	7.46e-06	0.4842	0.001433	20.5283
Gut microbiota abundance (family Oxalobacteraceae id.2966)	family	rs736744	T	C	-0.10564	#######	0.5845	0.5686	0.020065	0.0117	1.49e-07	0.981	0.001934	27.7168
Gut microbiota abundance (family Oxalobacteraceae id.2966)	family	rs7993559	A	C	-0.09211	-0.0209	0.5378	0.555	0.020111	0.0118	5.04e-06	0.077121	0.001464	20.9715
Gut microbiota abundance (family Oxalobacteraceae id.2966)	family	rs80330081	A	C	-0.18756	-0.0013	0.0656	0.104	0.042369	0.019	6.64e-06	0.9449	0.001368	19.5942
Gut microbiota abundance (family Oxalobacteraceae id.2966)	family	rs934049	G	A	0.109751	-0.0337	0.2276	0.2109	0.023864	0.0143	4.21e-06	0.01834	0.001476	21.1487
Gut microbiota abundance (family Pasteurellaceae id.3689)	family	rs10965428	C	A	-0.1199	0.0106	0.0795	0.05671	0.025822	0.025	4.29e-06	0.672901	0.001505	21.5584
Gut microbiota abundance (family Pasteurellaceae id.3689)	family	rs111582866	G	A	-0.11396	-0.0165	0.1014	0.08728	0.02564	0.0207	7.07e-06	0.4244	0.001379	19.7504
Gut microbiota abundance (family Pasteurellaceae id.3689)	family	rs12050685	A	G	-0.06709	0.0022	0.3598	0.2803	0.015239	0.0129	9.19e-06	0.8646	0.001353	19.3822
Gut microbiota abundance (family Pasteurellaceae id.3689)	family	rs16970009	A	G	0.187381	0.0003	0.0437	0.02017	0.042957	0.0415	7.32e-06	0.9948	0.001328	19.0247
Gut microbiota abundance (family Pasteurellaceae id.3689)	family	rs35510	A	G	0.122729	-0.0048	0.0785	0.04252	0.026496	0.029	4.02e-06	0.8699	0.001498	21.4526
Gut microbiota abundance (family Pasteurellaceae id.3689)	family	rs4822728	T	C	0.068548	0.0031	0.4374	0.4829	0.014903	0.0116	4.72e-06	0.7898	0.001477	21.1528
Gut microbiota abundance (family Pasteurellaceae id.3689)	family	rs6972479	A	G	-0.07819	-0.0027	0.2425	0.2056	0.017537	0.0145	7.75e-06	0.8509	0.001388	19.8751
Gut microbiota abundance (family Pasteurellaceae id.3689)	family	rs72756943	G	A	0.13988	-0.0131	0.0855	0.06591	0.030303	0.0238	3.35e-06	0.581201	0.001487	21.305
Gut microbiota abundance (family Pasteurellaceae id.3689)	family	rs73139353	A	C	-0.22257	-0.0102	0.0646	0.08784	0.048463	0.0209	8.71e-06	0.623799	0.001472	21.089
Gut microbiota abundance (family Pasteurellaceae id.3689)	family	rs76022354	C	T	0.24289	-0.025	0.0328	0.04969	0.050041	0.027	1.83e-06	0.3539	0.001644	23.5567
Gut microbiota abundance (family Pasteurellaceae id.3689)	family	rs78909003	T	C	-0.24116	-0.0257	0.0497	0.05508	0.049837	0.0258	2.05e-06	0.3189	0.001634	23.412
Gut microbiota abundance (family Pasteurellaceae id.3689)	family	rs9382510	C	T	-0.08819	0.0108	0.2455	0.2645	0.016997	0.0132	2.48e-07	0.4116	0.001878	26.9169
Gut microbiota abundance (family Pasteurellaceae id.3689)	family	rs9895850	T	C	-0.17641	0.0286	0.0497	0.04384	0.041017	0.0283	9.08e-06	0.3128	0.001291	18.4943
Gut microbiota abundance (family Pasteurellaceae id.3689)	family	rs9938097	C	T	0.071039	0.0085	0.6332	0.6113	0.015802	0.012	8.23e-06	0.4795	0.001411	20.2061
Gut microbiota abundance (family Peptococcaceae id.2024)	family	rs117452796	A	G	-0.25798	0.0493	0.0676	0.03151	0.054957	0.034	3.15e-06	0.1466	0.001538	22.033
Gut microbiota abundance (family Peptococcaceae id.2024)	family	rs12144792	C	T	0.064399	0.0023	0.3588	0.3753	0.014125	0.012	5.82e-06	0.8474	0.001451	20.7848
Gut microbiota abundance (family Peptococcaceae id.2024)	family	rs12634826	T	G	-0.07399	0.0045	0.2952	0.3814	0.015093	0.0121	1.01e-06	0.7134	0.001677	24.0276
Gut microbiota abundance (family Peptococcaceae id.2024)	family	rs12992764	T	G	0.068421	0.0215	0.4026	0.4298	0.014114	0.0118	1.46e-06	0.068819	0.00164	23.4985
Gut microbiota abundance (family Peptococcaceae id.2024)	family	rs150600492	A	C	0.135774	-0.018	0.0626	0.05754	0.028976	0.0254	2.31e-06	0.4774	0.001532	21.9535
Gut microbiota abundance (family Peptococcaceae id.2024)	family	rs35703006	G	T	0.081266	-0.0038	0.2157	0.2444	0.016436	0.0135	4.95e-07	0.7771	0.001706	24.4448
Gut microbiota abundance (family Peptococcaceae id.2024)	family	rs4990837	G	A	-0.09104	0.0117	0.826	0.8035	0.018587	0.0146	1.74e-06	0.4246	0.001674	23.9871
Gut microbiota abundance (family Peptococcaceae id.2024)	family	rs75430375	C	T	-0.14794	-0.0329	0.0646	0.04566	0.03175	0.0283	3.41e-06	0.2444	0.001515	21.7087
Gut microbiota abundance (family Peptococcaceae id.2024)	family	rs75898026	A	G	-0.08218	0.0179	0.1829	0.2108	0.017354	0.0144	2.02e-06	0.2154	0.001565	22.4205
Gut microbiota abundance (family Peptostreptococcaceae id.2042)	family	rs10805326	A	G	-0.05666	-0.0077	0.7217	0.7061	0.012276	0.0128	4.03e-06	0.5474	0.001487	21.3027
Gut microbiota abundance (family Peptostreptococcaceae id.2042)	family	rs117020988	C	T	0.182411	0.0087	0.0636	0.08043	0.037213	0.0213	1.03e-06	0.681999	0.001677	24.0249
Gut microbiota abundance (family Peptostreptococcaceae id.2042)	family	rs12377846	C	A	-0.252	#######	0.0487	0.02863	0.051163	0.0349	7.26e-07	0.9805	0.001693	24.2568
Gut microbiota abundance (family Peptostreptococcaceae id.2042)	family	rs12986312	T	G	0.057182	0.0016	0.3221	0.2999	0.012595	0.0127	5.77e-06	0.8994	0.001439	20.6101
Gut microbiota abundance (family Peptostreptococcaceae id.2042)	family	rs1467258	G	A	0.072584	0.0312	0.167	0.1877	0.016232	0.015	7.9e-06	0.03703	0.001396	19.9927
Gut microbiota abundance (family Peptostreptococcaceae id.2042)	family	rs1520207	T	C	-0.05257	0.0027	0.5626	0.5011	0.011248	0.0116	3.17e-06	0.8185	0.001524	21.8387
Gut microbiota abundance (family Peptostreptococcaceae id.2042)	family	rs4692811	C	T	0.064208	-0.005	0.2644	0.3401	0.012691	0.0122	4.21e-07	0.683901	0.001786	25.5917
Gut microbiota abundance (family Peptostreptococcaceae id.2042)	family	rs59865771	C	T	-0.05738	-0.0158	0.2813	0.3415	0.012719	0.0122	7.69e-06	0.1956	0.00142	20.3463
Gut microbiota abundance (family Peptostreptococcaceae id.2042)	family	rs61841503	G	A	0.091966	0.0098	0.1372	0.1292	0.016133	0.0173	9.8e-09	0.573099	0.002266	32.4905
Gut microbiota abundance (family Peptostreptococcaceae id.2042)	family	rs6721459	G	A	-0.05098	0.0242	0.4394	0.4065	0.011198	0.0118	5.08e-06	0.04025	0.001447	20.727
Gut microbiota abundance (family Peptostreptococcaceae id.2042)	family	rs76982728	T	C	0.124203	-0.0477	0.0388	0.02138	0.026692	0.0408	3.24e-06	0.2423	0.001511	21.6487
Gut microbiota abundance (family Peptostreptococcaceae id.2042)	family	rs77540684	T	G	0.106725	0.0235	0.0517	0.09616	0.024564	0.0196	8.14e-06	0.2322	0.001318	18.8747
Gut microbiota abundance (family Peptostreptococcaceae id.2042)	family	rs9573937	A	G	-0.06936	-0.0014	0.1769	0.1644	0.014291	0.0157	1.71e-06	0.9264	0.001644	23.5557
Gut microbiota abundance (family Porphyromonadaceae id.943)	family	rs10762312	A	G	0.052368	#######	0.7386	0.6908	0.011881	0.0125	8.7e-06	0.9904	0.001356	19.4239
Gut microbiota abundance (family Porphyromonadaceae id.943)	family	rs10858364	G	T	0.055316	0.0211	0.2763	0.2517	0.012085	0.0138	4.31e-06	0.1274	0.001462	20.9482
Gut microbiota abundance (family Porphyromonadaceae id.943)	family	rs17065783	A	G	-0.05913	0.0134	0.2237	0.1581	0.012224	0.0161	1.79e-06	0.4058	0.001633	23.3996
Gut microbiota abundance (family Porphyromonadaceae id.943)	family	rs1980561	A	G	-0.04853	-0.0057	0.3857	0.4753	0.010928	0.0116	8.95e-06	0.6271	0.001376	19.7164
Gut microbiota abundance (family Porphyromonadaceae id.943)	family	rs35233670	T	C	-0.04736	0.0107	0.4414	0.5241	0.010602	0.0116	7.91e-06	0.3569	0.001393	19.95
Gut microbiota abundance (family Porphyromonadaceae id.943)	family	rs35961441	A	C	0.091526	0.03	0.0736	0.03803	0.020731	0.0308	8.37e-06	0.3298	0.001361	19.4895
Gut microbiota abundance (family Porphyromonadaceae id.943)	family	rs6953849	A	G	0.071815	-0.039	0.1471	0.1783	0.015072	0.0152	2.44e-06	0.01008	0.001584	22.6988
Gut microbiota abundance (family Porphyromonadaceae id.943)	family	rs7330827	T	C	-0.10384	0.0306	0.0755	0.05954	0.023736	0.0243	8.05e-06	0.2072	0.001336	19.1377
Gut microbiota abundance (family Porphyromonadaceae id.943)	family	rs864093	A	C	-0.05279	-0.0167	0.2565	0.2116	0.01175	0.0144	9.6e-06	0.2465	0.001409	20.1854
Gut microbiota abundance (family Prevotellaceae id.960)	family	rs12057990	C	T	0.058988	0.0096	0.2406	0.2686	0.013227	0.0131	8.97e-06	0.4634	0.001388	19.8863
Gut microbiota abundance (family Prevotellaceae id.960)	family	rs12118202	T	C	-0.0752	0.0067	0.1899	0.1815	0.014727	0.015	5.54e-07	0.655	0.001819	26.0711
Gut microbiota abundance (family Prevotellaceae id.960)	family	rs13069367	A	C	-0.05398	-0.0021	0.3549	0.4076	0.011969	0.0118	7.39e-06	0.8608	0.00142	20.3357
Gut microbiota abundance (family Prevotellaceae id.960)	family	rs148376875	T	G	0.084515	-0.0314	0.1203	0.1527	0.017916	0.0162	2.08e-06	0.053509	0.001553	22.249
Gut microbiota abundance (family Prevotellaceae id.960)	family	rs2206482	T	G	-0.05691	-0.0182	0.4423	0.3957	0.011749	0.0119	1.3e-06	0.125	0.001638	23.4613
Gut microbiota abundance (family Prevotellaceae id.960)	family	rs2278540	G	A	0.055425	-0.0253	0.326	0.363	0.012327	0.0121	8.44e-06	0.03585	0.001411	20.2148
Gut microbiota abundance (family Prevotellaceae id.960)	family	rs34660375	A	G	-0.08059	-0.0208	0.1909	0.1544	0.017829	0.0165	7.4e-06	0.2076	0.001426	20.4285
Gut microbiota abundance (family Prevotellaceae id.960)	family	rs3758087	C	T	-0.05642	0.0011	0.7078	0.723	0.012466	0.013	8.61e-06	0.9332	0.00143	20.4826
Gut microbiota abundance (family Prevotellaceae id.960)	family	rs3860225	A	G	0.083936	0.0339	0.1382	0.09039	0.016794	0.0201	5.5e-07	0.090939	0.001743	24.9775
Gut microbiota abundance (family Prevotellaceae id.960)	family	rs4493272	T	C	-0.0605	0.0125	0.4712	0.477	0.011803	0.0116	3.02e-07	0.2807	0.001833	26.2709
Gut microbiota abundance (family Prevotellaceae id.960)	family	rs4685827	T	C	-0.06795	-0.0143	0.2237	0.2419	0.014541	0.0136	2.77e-06	0.293	0.001524	21.8366
Gut microbiota abundance (family Prevotellaceae id.960)	family	rs7252711	G	A	0.074088	-0.0119	0.8728	0.8908	0.016193	0.0187	5.57e-06	0.5243	0.001461	20.9313
Gut microbiota abundance (family Prevotellaceae id.960)	family	rs7975087	C	A	-0.06014	0.0113	0.2286	0.1763	0.013545	0.0153	7.59e-06	0.46	0.001376	19.713
Gut microbiota abundance (family Prevotellaceae id.960)	family	rs912860	A	G	0.229046	0.0465	0.9732	0.9769	0.048312	0.0391	9.3e-07	0.2348	0.001569	22.4733
Gut microbiota abundance (family Prevotellaceae id.960)	family	rs9586501	G	A	0.059268	0.0021	0.3141	0.2625	0.012733	0.0132	2.59e-06	0.8752	0.001512	21.6634
Gut microbiota abundance (family Prevotellaceae id.960)	family	rs9958960	G	A	-0.09148	-0.0313	0.165	0.1542	0.017361	0.0161	1.06e-07	0.051361	0.001937	27.7615
Gut microbiota abundance (family Rhodospirillaceae id.2717)	family	rs1035406	G	A	-0.11354	-0.0065	0.0994	0.1162	0.025086	0.0182	5.84e-06	0.7213	0.00143	20.4816
Gut microbiota abundance (family Rhodospirillaceae id.2717)	family	rs11591293	G	T	0.074318	-0.0017	0.4195	0.4239	0.015872	0.0118	2.67e-06	0.8818	0.00153	21.9203
Gut microbiota abundance (family Rhodospirillaceae id.2717)	family	rs13336560	C	T	-0.07017	0.0204	0.4563	0.5443	0.015806	0.0119	9.17e-06	0.08622	0.001376	19.7068
Gut microbiota abundance (family Rhodospirillaceae id.2717)	family	rs1549633	A	C	0.099931	0.0042	0.1561	0.1159	0.021863	0.0182	4.7e-06	0.8168	0.001458	20.8884
Gut microbiota abundance (family Rhodospirillaceae id.2717)	family	rs1923415	A	G	-0.09992	0.0053	0.1372	0.08843	0.022733	0.0206	9.64e-06	0.797	0.001349	19.3188
Gut microbiota abundance (family Rhodospirillaceae id.2717)	family	rs3754624	C	T	0.097139	-0.0104	0.162	0.1762	0.020006	0.0152	1.71e-06	0.4936	0.001645	23.5715
Gut microbiota abundance (family Rhodospirillaceae id.2717)	family	rs4278423	T	C	0.107529	-0.0192	0.1064	0.06219	0.023573	0.0245	3.12e-06	0.4317	0.001452	20.8056
Gut microbiota abundance (family Rhodospirillaceae id.2717)	family	rs55876211	C	T	-0.09119	0.0184	0.172	0.254	0.01964	0.0133	2.87e-06	0.1655	0.001505	21.5539
Gut microbiota abundance (family Rhodospirillaceae id.2717)	family	rs61933850	G	A	0.164808	0.0101	0.0905	0.1386	0.036065	0.017	7.23e-06	0.5521	0.001458	20.88
Gut microbiota abundance (family Rhodospirillaceae id.2717)	family	rs6679026	T	C	0.111984	0.0026	0.1074	0.1006	0.025109	0.0192	9.95e-06	0.8924	0.001388	19.8884
Gut microbiota abundance (family Rhodospirillaceae id.2717)	family	rs7001029	C	T	0.117366	-0.0098	0.0934	0.09255	0.026132	0.0202	5.35e-06	0.6284	0.001408	20.1681
Gut microbiota abundance (family Rhodospirillaceae id.2717)	family	rs72714493	A	G	0.081686	-0.0248	0.2157	0.1528	0.018079	0.0162	7.35e-06	0.1262	0.001425	20.4117
Gut microbiota abundance (family Rhodospirillaceae id.2717)	family	rs74354280	C	T	-0.09119	0.0177	0.1531	0.2789	0.020491	0.0129	6.67e-06	0.1695	0.001382	19.8023
Gut microbiota abundance (family Rhodospirillaceae id.2717)	family	rs76784716	A	G	0.136049	-0.0023	0.0716	0.1136	0.028577	0.0182	1.49e-06	0.8977	0.001582	22.6624
Gut microbiota abundance (family Rhodospirillaceae id.2717)	family	rs9813022	A	G	-0.08424	0.0105	0.3022	0.3757	0.016358	0.012	2.53e-07	0.382	0.00185	26.5183
Gut microbiota abundance (family Rikenellaceae id.967)	family	rs10217435	C	T	-0.08838	0.0317	0.0875	0.1398	0.019751	0.0166	6.51e-06	0.05714	0.001398	20.0191
Gut microbiota abundance (family Rikenellaceae id.967)	family	rs10832801	A	C	-0.05348	-0.0135	0.2674	0.2836	0.012267	0.013	7.5e-06	0.3004	0.001327	19.0026
Gut microbiota abundance (family Rikenellaceae id.967)	family	rs1939881	G	A	-0.10559	0.0319	0.0577	0.05891	0.020621	0.0246	5.64e-07	0.1942	0.001829	26.2147
Gut microbiota abundance (family Rikenellaceae id.967)	family	rs2447496	A	G	0.05492	0.0023	0.7167	0.7323	0.01219	0.0132	6.09e-06	0.8632	0.001417	20.2941
Gut microbiota abundance (family Rikenellaceae id.967)	family	rs2833282	G	A	0.071114	0.0239	0.1282	0.1526	0.015697	0.0162	4.31e-06	0.1385	0.001433	20.5227
Gut microbiota abundance (family Rikenellaceae id.967)	family	rs35909684	A	C	-0.08502	0.0253	0.0775	0.07349	0.019154	0.0224	7.1e-06	0.2582	0.001375	19.6992
Gut microbiota abundance (family Rikenellaceae id.967)	family	rs36021379	A	G	-0.0656	0.0276	0.1342	0.1589	0.01449	0.016	7.2e-06	0.084581	0.001431	20.4927
Gut microbiota abundance (family Rikenellaceae id.967)	family	rs4264350	T	C	-0.05264	0.0133	0.3936	0.4597	0.010856	0.0116	1.35e-06	0.2527	0.001641	23.5104
Gut microbiota abundance (family Rikenellaceae id.967)	family	rs59663348	G	A	0.057092	#######	0.1948	0.2465	0.012505	0.0135	6.12e-06	0.9675	0.001455	20.8415
Gut microbiota abundance (family Rikenellaceae id.967)	family	rs62532512	A	C	0.050426	-0.0158	0.5169	0.5681	0.01074	0.0118	2.76e-06	0.1795	0.001539	22.0416
Gut microbiota abundance (family Rikenellaceae id.967)	family	rs6744030	C	T	0.069675	-0.0082	0.1382	0.2141	0.01571	0.0142	9.32e-06	0.5613	0.001373	19.6662
Gut microbiota abundance (family Rikenellaceae id.967)	family	rs6837275	A	G	0.057036	-0.0182	0.2535	0.3009	0.011887	0.0127	1.45e-06	0.154	0.001607	23.0189
Gut microbiota abundance (family Rikenellaceae id.967)	family	rs74474130	T	G	0.137747	-0.0054	0.0656	0.03583	0.029569	0.0317	3.61e-06	0.8637	0.001515	21.6988
Gut microbiota abundance (family Rikenellaceae id.967)	family	rs77885767	C	T	-0.15621	0.0037	0.0477	0.04616	0.033648	0.0277	2.85e-06	0.8931	0.001504	21.549
Gut microbiota abundance (family Rikenellaceae id.967)	family	rs9389714	C	T	-0.06368	0.0113	0.1789	0.08834	0.014342	0.0206	8.79e-06	0.5847	0.001376	19.7154
Gut microbiota abundance (family Rikenellaceae id.967)	family	rs9578457	G	A	-0.14148	-0.0076	0.0567	0.04823	0.031585	0.0271	3.99e-06	0.7798	0.001401	20.0614
Gut microbiota abundance (family Rikenellaceae id.967)	family	rs9603208	G	T	0.082117	-0.0025	0.1034	0.1006	0.01596	0.0193	1.92e-07	0.8982	0.001847	26.4706
Gut microbiota abundance (family Ruminococcaceae id.2050)	family	rs10093275	T	C	-0.05346	0.0044	0.7177	0.6688	0.011677	0.0123	5.35e-06	0.721601	0.001463	20.9569
Gut microbiota abundance (family Ruminococcaceae id.2050)	family	rs10166469	C	T	0.053336	-0.0113	0.7237	0.7461	0.012021	0.0133	8.52e-06	0.3974	0.001374	19.6837
Gut microbiota abundance (family Ruminococcaceae id.2050)	family	rs1612733	T	C	0.108708	-0.0416	0.0596	0.05447	0.023801	0.026	4.22e-06	0.11	0.001456	20.8587
Gut microbiota abundance (family Ruminococcaceae id.2050)	family	rs17376049	T	C	0.084853	-0.0326	0.1083	0.1088	0.017211	0.0187	7.3e-07	0.08167	0.001696	24.3022
Gut microbiota abundance (family Ruminococcaceae id.2050)	family	rs2113833	C	T	-0.16915	0.0368	0.9583	0.967	0.035501	0.0329	1.14e-06	0.264	0.001584	22.6978
Gut microbiota abundance (family Ruminococcaceae id.2050)	family	rs3009418	A	C	-0.09276	0.0583	0.9215	0.95268	0.021012	0.0279	8.69e-06	0.03672	0.00136	19.4859
Gut microbiota abundance (family Ruminococcaceae id.2050)	family	rs55793120	T	C	0.13822	0.0074	0.0507	0.06152	0.026615	0.0246	1.44e-07	0.763099	0.001882	26.9663
Gut microbiota abundance (family Ruminococcaceae id.2050)	family	rs56199908	T	C	-0.19933	0.0101	0.0537	0.05208	0.041044	0.0265	1.66e-06	0.702999	0.001646	23.5811
Gut microbiota abundance (family Ruminococcaceae id.2050)	family	rs76724913	T	G	0.090105	-0.0158	0.0765	0.09746	0.02031	0.0197	9.6e-06	0.4225	0.001374	19.679
Gut microbiota abundance (family Streptococcaceae id.1850)	family	rs10028567	C	T	-0.0934	-0.0094	0.0815	0.1206	0.019034	0.0177	3.72e-06	0.595899	0.00168	24.076
Gut microbiota abundance (family Streptococcaceae id.1850)	family	rs11110281	T	C	-0.13055	0.0053	0.0676	0.04828	0.022594	0.0274	1.4e-08	0.8476	0.002328	33.3827
Gut microbiota abundance (family Streptococcaceae id.1850)	family	rs16950051	A	G	0.107008	-0.0274	0.0586	0.06537	0.023697	0.0236	5.34e-06	0.2467	0.001423	20.388
Gut microbiota abundance (family Streptococcaceae id.1850)	family	rs2370083	G	T	-0.08428	0.0131	0.0885	0.06443	0.018451	0.0235	4.26e-06	0.5764	0.001456	20.8594
Gut microbiota abundance (family Streptococcaceae id.1850)	family	rs2952251	G	A	0.06393	-0.0216	0.7475	0.7709	0.012653	0.0152	3.72e-07	0.1549	0.001781	25.5266
Gut microbiota abundance (family Streptococcaceae id.1850)	family	rs35344081	G	A	0.060935	0.0166	0.2406	0.2625	0.01297	0.0132	2.64e-06	0.2069	0.00154	22.0684
Gut microbiota abundance (family Streptococcaceae id.1850)	family	rs4968759	A	G	-0.0544	-0.0253	0.4264	0.4859	0.011127	0.0116	8.92e-07	0.02918	0.001668	23.9017
Gut microbiota abundance (family Streptococcaceae id.1850)	family	rs57646748	G	A	-0.08802	0.022	0.0676	0.03857	0.019876	0.0304	7.88e-06	0.4689	0.001369	19.6089
Gut microbiota abundance (family Streptococcaceae id.1850)	family	rs6806351	T	C	-0.06192	-0.0089	0.2087	0.2192	0.013574	0.014	6.94e-06	0.5257	0.001452	20.8052
Gut microbiota abundance (family Streptococcaceae id.1850)	family	rs77968078	G	A	-0.0993	0.056	0.0567	0.06091	0.022479	0.0246	7.93e-06	0.02272	0.001362	19.512
Gut microbiota abundance (family Streptococcaceae id.1850)	family	rs7916711	A	G	0.095964	0.021	0.0646	0.1382	0.021545	0.0168	6.33e-06	0.2104	0.001385	19.8364
Gut microbiota abundance (family Streptococcaceae id.1850)	family	rs957755	T	G	-0.06424	#######	0.1909	0.1396	0.01427	0.0167	7.42e-06	0.99	0.001415	20.2655
Gut microbiota abundance (family Streptococcaceae id.1850)	family	rs9903102	C	A	-0.0693	-0.0124	0.164	0.1978	0.01541	0.0145	4.92e-06	0.3926	0.001412	20.2228
Gut microbiota abundance (family Veillonellaceae id.2172)	family	rs111810795	C	T	-0.08671	-0.0217	0.1074	0.09792	0.018057	0.0196	1.73e-06	0.2684	0.001609	23.0558
Gut microbiota abundance (family Veillonellaceae id.2172)	family	rs114889439	A	G	-0.25381	0.0551	0.0527	0.03448	0.053917	0.0324	6.19e-06	0.088771	0.001547	22.1566
Gut microbiota abundance (family Veillonellaceae id.2172)	family	rs11700976	C	A	0.050334	-0.0083	0.4503	0.4929	0.011376	0.0117	9.25e-06	0.4767	0.001366	19.5729
Gut microbiota abundance (family Veillonellaceae id.2172)	family	rs12186441	G	A	0.208096	-0.0011	0.0368	0.04207	0.0454	0.0293	4.53e-06	0.9694	0.001466	21.0067
Gut microbiota abundance (family Veillonellaceae id.2172)	family	rs12668619	A	G	0.055301	-0.0187	0.3549	0.3288	0.011765	0.0124	2.57e-06	0.1311	0.001542	22.0898
Gut microbiota abundance (family Veillonellaceae id.2172)	family	rs12741784	C	T	-0.06215	0.0062	0.336	0.2582	0.011927	0.0134	1.28e-07	0.6409	0.001894	27.147
Gut microbiota abundance (family Veillonellaceae id.2172)	family	rs1442060	A	G	0.051402	-0.0144	0.506	0.4585	0.011213	0.0118	4.51e-06	0.2213	0.001467	21.0136
Gut microbiota abundance (family Veillonellaceae id.2172)	family	rs1693340	T	C	0.081893	0.0181	0.1262	0.07247	0.018245	0.0226	9.25e-06	0.4223	0.001406	20.1442
Gut microbiota abundance (family Veillonellaceae id.2172)	family	rs2175069	G	A	0.052675	-0.008	0.6143	0.6273	0.011489	0.012	4.64e-06	0.5081	0.001467	21.0193
Gut microbiota abundance (family Veillonellaceae id.2172)	family	rs2561116	T	G	-0.08362	-0.007	0.1133	0.05838	0.018716	0.0249	7.89e-06	0.779301	0.001393	19.9575
Gut microbiota abundance (family Veillonellaceae id.2172)	family	rs2585520	G	T	-0.0905	-0.0056	0.0825	0.03827	0.020043	0.0306	5.27e-06	0.8537	0.001423	20.3842
Gut microbiota abundance (family Veillonellaceae id.2172)	family	rs4263802	A	G	-0.05094	0.0115	0.6163	0.6712	0.011492	0.0124	7.45e-06	0.3548	0.001372	19.6468
Gut microbiota abundance (family Veillonellaceae id.2172)	family	rs4461038	G	A	0.055497	-0.0242	0.6938	0.7094	0.011947	0.0128	3.73e-06	0.05863	0.001506	21.5762
Gut microbiota abundance (family Veillonellaceae id.2172)	family	rs4797169	T	C	0.05878	0.0184	0.2505	0.2374	0.01283	0.0138	4.49e-06	0.1817	0.001465	20.9877
Gut microbiota abundance (family Veillonellaceae id.2172)	family	rs61264131	A	C	0.202367	0.0508	0.0497	0.09689	0.046439	0.0195	6.75e-06	0.009351	0.001326	18.987
Gut microbiota abundance (family Veillonellaceae id.2172)	family	rs6692542	G	A	-0.05344	0.0045	0.6272	0.6346	0.011825	0.0123	8.68e-06	0.7154	0.001425	20.419
Gut microbiota abundance (family Veillonellaceae id.2172)	family	rs6909981	C	T	-0.06387	-0.0034	0.2018	0.1219	0.014177	0.018	5.48e-06	0.8491	0.001417	20.295
Gut microbiota abundance (family Veillonellaceae id.2172)	family	rs79535861	A	C	0.100666	-0.0027	0.0885	0.09147	0.020702	0.0201	1.58e-06	0.8944	0.00165	23.6427
Gut microbiota abundance (family Veillonellaceae id.2172)	family	rs9345168	A	C	-0.05091	-0.003	0.5338	0.5581	0.011325	0.0117	8.49e-06	0.7958	0.001411	20.2046
Gut microbiota abundance (family Verrucomicrobiaceae id.4036)	family	rs111862613	T	C	0.090707	-0.0158	0.166	0.1777	0.019675	0.0155	3.73e-06	0.3069	0.001484	21.2522
Gut microbiota abundance (family Verrucomicrobiaceae id.4036)	family	rs117107102	A	G	0.204683	0.002	0.0447	0.04747	0.043157	0.0274	2.92e-06	0.9413	0.00157	22.4903
Gut microbiota abundance (family Verrucomicrobiaceae id.4036)	family	rs11729256	T	C	0.07498	0.0115	0.2386	0.1697	0.015018	0.0155	6.73e-07	0.4569	0.001739	24.9242
Gut microbiota abundance (family Verrucomicrobiaceae id.4036)	family	rs12908520	G	A	0.06191	-0.0122	0.4563	0.4266	0.013095	0.0117	2.15e-06	0.2996	0.00156	22.3502
Gut microbiota abundance (family Verrucomicrobiaceae id.4036)	family	rs2602429	T	C	-0.07455	-0.0216	0.7783	0.7385	0.01562	0.0132	2.7e-06	0.1029	0.00159	22.7782
Gut microbiota abundance (family Verrucomicrobiaceae id.4036)	family	rs4242783	A	G	-0.0688	-0.0245	0.7127	0.7168	0.014769	0.0129	2.75e-06	0.057659	0.001514	21.696
Gut microbiota abundance (family Verrucomicrobiaceae id.4036)	family	rs4936098	G	A	-0.06487	0.0068	0.66	0.6514	0.013593	0.0122	1.13e-06	0.5761	0.001589	22.7718
Gut microbiota abundance (family Verrucomicrobiaceae id.4036)	family	rs61779207	G	A	-0.07588	0.0116	0.1779	0.224	0.016776	0.0139	6.63e-06	0.4062	0.001428	20.4559
Gut microbiota abundance (family Verrucomicrobiaceae id.4036)	family	rs74542928	T	C	0.112124	0.0441	0.0785	0.04801	0.023642	0.0274	1.65e-06	0.1079	0.00157	22.4885
Gut microbiota abundance (family Verrucomicrobiaceae id.4036)	family	rs9349825	A	G	-0.07044	-0.0174	0.2793	0.1893	0.014713	0.015	2.51e-06	0.2463	0.001599	22.9156
Gut microbiota abundance (family Verrucomicrobiaceae id.4036)	family	rs941682	G	A	-0.06315	0.0266	0.3111	0.2738	0.014377	0.013	9.58e-06	0.04156	0.001347	19.2932
Gut microbiota abundance (family Victivallaceae id.2255)	family	rs11671100	A	C	-0.16003	-0.0065	0.2008	0.2057	0.034947	0.0145	4.08e-06	0.654	0.001464	20.9671
Gut microbiota abundance (family Victivallaceae id.2255)	family	rs11764871	G	T	0.127099	0.0076	0.2505	0.3045	0.025656	0.0126	7.49e-07	0.547599	0.001713	24.5384
Gut microbiota abundance (family Victivallaceae id.2255)	family	rs2944282	T	C	-0.1242	0.0004	0.3002	0.2797	0.025703	0.0129	1.57e-06	0.9742	0.001629	23.3457
Gut microbiota abundance (family Victivallaceae id.2255)	family	rs34962571	A	C	-0.18695	0.0003	0.0825	0.101	0.041841	0.0194	6.25e-06	0.9864	0.001393	19.9599
Gut microbiota abundance (family Victivallaceae id.2255)	family	rs4396289	C	T	-0.15292	0.0123	0.16	0.1286	0.028853	0.0175	1.54e-07	0.4837	0.00196	28.086
Gut microbiota abundance (family Victivallaceae id.2255)	family	rs61702987	T	C	0.145501	0.0471	0.175	0.1092	0.030001	0.0187	3.08e-06	0.01155	0.001641	23.5184
Gut microbiota abundance (family Victivallaceae id.2255)	family	rs62570196	C	T	-0.2461	0.0131	0.0686	0.04193	0.048308	0.0296	2.7e-07	0.6579	0.001811	25.9498
Gut microbiota abundance (family Victivallaceae id.2255)	family	rs6545794	A	G	-0.19779	0.0141	0.0885	0.1201	0.04105	0.0179	5.97e-07	0.4306	0.00162	23.2121
Gut microbiota abundance (family Victivallaceae id.2255)	family	rs67832247	C	T	-0.12349	-0.0097	0.2694	0.3376	0.02667	0.0125	3.24e-06	0.4367	0.001496	21.4371
Gut microbiota abundance (family Victivallaceae id.2255)	family	rs7077363	G	A	0.148942	0.0164	0.164	0.1627	0.031837	0.0157	2.83e-06	0.2952	0.001528	21.8837
Gut microbiota abundance (family Victivallaceae id.2255)	family	rs7314815	G	A	0.101088	-0.0114	0.503	0.5514	0.022559	0.0117	6.4e-06	0.3293	0.001402	20.0763
Gut microbiota abundance (family Victivallaceae id.2255)	family	rs7627405	C	T	-0.13416	0.0156	0.167	0.2022	0.030143	0.0147	8.19e-06	0.2908	0.001383	19.8065
Gut microbiota abundance (genus Actinomyces id.423)	genus	rs2715439	T	C	-0.07467	-0.0021	0.5457	0.5284	0.016482	0.0116	6.27e-06	0.8591	0.001433	20.5203
Gut microbiota abundance (genus Actinomyces id.423)	genus	rs34583783	G	T	0.126596	0.0068	0.1024	0.06052	0.026846	0.0243	4.49e-06	0.7808	0.001552	22.234
Gut microbiota abundance (genus Actinomyces id.423)	genus	rs35011108	A	G	0.232634	0.0228	0.0636	0.06746	0.051204	0.023	6.34e-06	0.321	0.001441	20.6382
Gut microbiota abundance (genus Actinomyces id.423)	genus	rs4073240	G	A	0.074969	0.0111	0.3827	0.3808	0.016737	0.0119	7.94e-06	0.352	0.001401	20.0611
Gut microbiota abundance (genus Actinomyces id.423)	genus	rs4146653	G	A	0.098522	0.0105	0.1968	0.1418	0.021418	0.0168	4.5e-06	0.5308	0.001477	21.1565
Gut microbiota abundance (genus Actinomyces id.423)	genus	rs71315246	A	G	-0.09698	-0.0392	0.1431	0.1355	0.021925	0.0171	9.83e-06	0.02181	0.001366	19.5629
Gut microbiota abundance (genus Actinomyces id.423)	genus	rs7915461	C	T	-0.18776	0.0055	0.9423	0.9311	0.040164	0.0226	5.92e-06	0.8067	0.001525	21.8514
Gut microbiota abundance (genus Adlercreutzia id.812)	genus	rs11604400	C	T	-0.10252	0.0145	0.1153	0.1051	0.023483	0.0189	9.74e-06	0.4429	0.001331	19.0576
Gut microbiota abundance (genus Adlercreutzia id.812)	genus	rs13231526	C	A	0.143237	0.0264	0.0636	0.07984	0.031165	0.0214	4.81e-06	0.2173	0.001474	21.1205
Gut microbiota abundance (genus Adlercreutzia id.812)	genus	rs2717140	C	T	-0.11923	#######	0.1113	0.09848	0.025108	0.0195	2.05e-06	0.9837	0.001574	22.5448
Gut microbiota abundance (genus Adlercreutzia id.812)	genus	rs55719207	G	A	-0.06992	-0.0091	0.4175	0.4023	0.015804	0.0119	9.61e-06	0.4439	0.001367	19.5742
Gut microbiota abundance (genus Adlercreutzia id.812)	genus	rs6664405	T	C	-0.09531	0.0209	0.1441	0.1455	0.021075	0.0168	5.23e-06	0.2115	0.001428	20.4484
Gut microbiota abundance (genus Adlercreutzia id.812)	genus	rs7680684	T	C	0.083381	0.0117	0.675	0.6575	0.01689	0.0122	9.77e-07	0.3362	0.001701	24.3674
Gut microbiota abundance (genus Adlercreutzia id.812)	genus	rs9490822	C	T	-0.07345	0.0056	0.4473	0.4505	0.015579	0.0117	2.54e-06	0.6317	0.001551	22.2261
Gut microbiota abundance (genus Adlercreutzia id.812)	genus	rs9915817	C	T	-0.07492	0.0044	0.671	0.7074	0.016833	0.0128	8.22e-06	0.731799	0.001383	19.8077
Gut microbiota abundance (genus Akkermansia id.4037)	genus	rs111862613	T	C	0.09112	-0.0158	0.166	0.1777	0.019675	0.0155	3.39e-06	0.3069	0.001497	21.4459
Gut microbiota abundance (genus Akkermansia id.4037)	genus	rs117107102	A	G	0.204406	0.002	0.0447	0.04747	0.043163	0.0274	3.01e-06	0.9413	0.001565	22.4236
Gut microbiota abundance (genus Akkermansia id.4037)	genus	rs11729256	T	C	0.075047	0.0115	0.2386	0.1697	0.015018	0.0155	6.58e-07	0.4569	0.001742	24.9668
Gut microbiota abundance (genus Akkermansia id.4037)	genus	rs12908520	G	A	0.061772	-0.0122	0.4563	0.4266	0.013095	0.0117	2.26e-06	0.2996	0.001553	22.2477
Gut microbiota abundance (genus Akkermansia id.4037)	genus	rs2602429	T	C	-0.07454	-0.0216	0.7783	0.7385	0.01562	0.0132	2.72e-06	0.1029	0.001589	22.7664
Gut microbiota abundance (genus Akkermansia id.4037)	genus	rs4242783	A	G	-0.06855	-0.0245	0.7127	0.7168	0.01477	0.0129	3e-06	0.057659	0.001503	21.5342
Gut microbiota abundance (genus Akkermansia id.4037)	genus	rs4936098	G	A	-0.06492	0.0068	0.66	0.6514	0.013593	0.0122	1.1e-06	0.5761	0.001592	22.8073
Gut microbiota abundance (genus Akkermansia id.4037)	genus	rs61779207	G	A	-0.07605	0.0116	0.1779	0.224	0.016777	0.0139	6.32e-06	0.4062	0.001434	20.5475
Gut microbiota abundance (genus Akkermansia id.4037)	genus	rs74542928	T	C	0.112623	0.0441	0.0785	0.04801	0.023643	0.0274	1.48e-06	0.1079	0.001584	22.6868
Gut microbiota abundance (genus Akkermansia id.4037)	genus	rs9349825	A	G	-0.07034	-0.0174	0.2793	0.1893	0.014713	0.015	2.6e-06	0.2463	0.001595	22.8524
Gut microbiota abundance (genus Akkermansia id.4037)	genus	rs941682	G	A	-0.0633	0.0266	0.3111	0.2738	0.014378	0.013	9.17e-06	0.04156	0.001353	19.378
Gut microbiota abundance (genus Alistipes id.968)	genus	rs1107244	G	A	0.075856	-0.0039	0.0785	0.07835	0.017118	0.0216	3.59e-06	0.8571	0.001371	19.6336
Gut microbiota abundance (genus Alistipes id.968)	genus	rs11769002	G	A	-0.05288	0.0022	0.4006	0.415	0.010939	0.0118	1.45e-06	0.8505	0.001631	23.3649
Gut microbiota abundance (genus Alistipes id.968)	genus	rs11958296	A	G	-0.09812	0.0015	0.0706	0.04466	0.021827	0.0285	9.3e-06	0.9581	0.001411	20.2059
Gut microbiota abundance (genus Alistipes id.968)	genus	rs12990744	C	T	-0.07766	0.0013	0.1233	0.1035	0.017299	0.0194	8.21e-06	0.9486	0.001407	20.1527
Gut microbiota abundance (genus Alistipes id.968)	genus	rs1689282	A	C	-0.05201	-0.0027	0.34	0.3227	0.011394	0.0124	5.28e-06	0.8275	0.001454	20.8296
Gut microbiota abundance (genus Alistipes id.968)	genus	rs2290844	C	T	0.081397	-0.0243	0.1133	0.1129	0.019163	0.0181	9.1e-06	0.1792	0.00126	18.0393
Gut microbiota abundance (genus Alistipes id.968)	genus	rs2450745	A	C	-0.08052	0.0377	0.0825	0.06909	0.01847	0.0229	7.12e-06	0.1002	0.001327	19.0041
Gut microbiota abundance (genus Alistipes id.968)	genus	rs2875322	C	T	0.058095	#######	0.7932	0.8296	0.013143	0.0155	8.78e-06	0.9806	0.001364	19.5347
Gut microbiota abundance (genus Alistipes id.968)	genus	rs34417064	A	G	-0.0482	-0.0102	0.5119	0.45	0.010687	0.0117	7.01e-06	0.3797	0.00142	20.3411
Gut microbiota abundance (genus Alistipes id.968)	genus	rs4810359	A	G	-0.06524	-0.0092	0.1471	0.1231	0.014616	0.0177	7.5e-06	0.6048	0.001391	19.924
Gut microbiota abundance (genus Alistipes id.968)	genus	rs62576416	T	C	0.049265	-0.0284	0.3976	0.3831	0.010973	0.0119	7.5e-06	0.01763	0.001407	20.1529
Gut microbiota abundance (genus Alistipes id.968)	genus	rs7129639	A	C	0.052496	0.005	0.5984	0.6666	0.010958	0.0124	1.78e-06	0.6886	0.001602	22.9451
Gut microbiota abundance (genus Alistipes id.968)	genus	rs8130320	A	G	-0.049	0.0109	0.4821	0.5591	0.010717	0.0117	4.84e-06	0.3512	0.001459	20.9036
Gut microbiota abundance (genus Allisonella id.2174)	genus	rs1901739	G	T	-0.11577	0.0035	0.505	0.4635	0.024863	0.0116	3.59e-06	0.764999	0.001513	21.6786
Gut microbiota abundance (genus Allisonella id.2174)	genus	rs35110698	T	C	-0.14632	-0.042	0.1491	0.1473	0.032085	0.0166	5.72e-06	0.01133	0.001452	20.7945
Gut microbiota abundance (genus Allisonella id.2174)	genus	rs35778461	C	T	0.146679	0.0155	0.1918	0.2276	0.029719	0.0138	1.21e-06	0.2629	0.0017	24.3567
Gut microbiota abundance (genus Allisonella id.2174)	genus	rs594561	T	C	-0.11223	0.0159	0.5586	0.4889	0.025168	0.0116	9.41e-06	0.1714	0.001388	19.8822
Gut microbiota abundance (genus Allisonella id.2174)	genus	rs602075	G	A	-0.16897	-0.02	0.7694	0.7362	0.029698	0.0132	3.57e-08	0.1302	0.002258	32.3695
Gut microbiota abundance (genus Allisonella id.2174)	genus	rs6742198	A	G	-0.14915	-0.0016	0.8042	0.7582	0.031648	0.0137	3.35e-06	0.9091	0.00155	22.2072
Gut microbiota abundance (genus Allisonella id.2174)	genus	rs76904847	G	A	0.148523	-0.0113	0.1899	0.176	0.033486	0.0155	6.09e-06	0.4656	0.001373	19.6702
Gut microbiota abundance (genus Allisonella id.2174)	genus	rs7898615	T	G	0.167966	0.0311	0.1153	0.1368	0.037359	0.0169	8.87e-06	0.06587	0.001411	20.2116
Gut microbiota abundance (genus Alloprevotella id.961)	genus	rs12675596	G	T	0.145669	0.0158	0.2445	0.2149	0.029068	0.0142	9.64e-07	0.2651	0.001752	25.1102
Gut microbiota abundance (genus Alloprevotella id.961)	genus	rs2154444	G	T	-0.13823	-0.0202	0.7773	0.735	0.030896	0.0131	8.37e-06	0.1236	0.001397	20.0153
Gut microbiota abundance (genus Alloprevotella id.961)	genus	rs34619204	G	A	-0.15604	0.0214	0.1998	0.1732	0.034439	0.0153	8.84e-06	0.1622	0.001433	20.5252
Gut microbiota abundance (genus Alloprevotella id.961)	genus	rs4364940	A	G	0.126418	-0.0183	0.2793	0.3057	0.028221	0.0126	8.58e-06	0.1463	0.001401	20.0642
Gut microbiota abundance (genus Alloprevotella id.961)	genus	rs4680035	G	A	0.119599	-0.0128	0.4543	0.386	0.025945	0.0119	4.99e-06	0.2837	0.001483	21.2471
Gut microbiota abundance (genus Alloprevotella id.961)	genus	rs58212166	A	G	-0.16151	0.0048	0.1332	0.1839	0.03591	0.015	7.94e-06	0.7466	0.001412	20.2247
Gut microbiota abundance (genus Anaerofilum id.2053)	genus	rs10794359	C	T	0.095352	0.0107	0.5129	0.5347	0.02006	0.0118	2.23e-06	0.3623	0.001577	22.5913
Gut microbiota abundance (genus Anaerofilum id.2053)	genus	rs1563175	A	C	0.092383	0.002	0.4443	0.4583	0.020216	0.0116	5.54e-06	0.8639	0.001458	20.8809
Gut microbiota abundance (genus Anaerofilum id.2053)	genus	rs17012738	T	G	0.090342	0.0142	0.4076	0.4911	0.020024	0.0116	7.24e-06	0.2201	0.001421	20.3525
Gut microbiota abundance (genus Anaerofilum id.2053)	genus	rs17096874	C	T	-0.12634	-0.0217	0.1809	0.2118	0.026892	0.0142	2.86e-06	0.1274	0.00154	22.0677
Gut microbiota abundance (genus Anaerofilum id.2053)	genus	rs356049	G	A	0.132603	-0.0048	0.1859	0.06895	0.02898	0.0235	6.56e-06	0.8391	0.001461	20.9336
Gut microbiota abundance (genus Anaerofilum id.2053)	genus	rs4244069	A	G	0.146775	-0.0146	0.8867	0.8731	0.032659	0.0174	9.81e-06	0.3991	0.00141	20.1942
Gut microbiota abundance (genus Anaerofilum id.2053)	genus	rs4506496	A	G	-0.10309	-0.0077	0.663	0.7068	0.021286	0.0128	1.49e-06	0.5459	0.001637	23.452
Gut microbiota abundance (genus Anaerofilum id.2053)	genus	rs712981	A	C	0.10076	0.0279	0.4185	0.3854	0.02029	0.0119	6.83e-07	0.01932	0.001721	24.6572
Gut microbiota abundance (genus Anaerofilum id.2053)	genus	rs79598899	C	T	0.182586	0.0184	0.0825	0.04752	0.035728	0.0281	3.75e-07	0.512	0.001822	26.1124
Gut microbiota abundance (genus Anaerofilum id.2053)	genus	rs816292	T	C	-0.113	0.0088	0.2425	0.2956	0.02204	0.0127	2.64e-07	0.4894	0.001834	26.2843
Gut microbiota abundance (genus Anaerofilum id.2053)	genus	rs9299345	T	C	-0.1364	0.0027	0.1173	0.09626	0.030237	0.0196	8.04e-06	0.8906	0.00142	20.3463
Gut microbiota abundance (genus Anaerostipes id.1991)	genus	rs10502061	A	G	0.083575	-0.0032	0.0944	0.1145	0.019202	0.0183	7.94e-06	0.862	0.001322	18.9415
Gut microbiota abundance (genus Anaerostipes id.1991)	genus	rs2014785	T	C	0.051569	#######	0.3887	0.4426	0.01122	0.0118	4.68e-06	0.9559	0.001474	21.1219
Gut microbiota abundance (genus Anaerostipes id.1991)	genus	rs2396460	C	T	0.051265	0.0116	0.5606	0.5146	0.010956	0.0117	2.91e-06	0.3203	0.001528	21.8938
Gut microbiota abundance (genus Anaerostipes id.1991)	genus	rs2804244	G	A	0.053089	-0.0027	0.5447	0.6177	0.011098	0.012	2.04e-06	0.8235	0.001597	22.8789
Gut microbiota abundance (genus Anaerostipes id.1991)	genus	rs3900776	G	A	-0.11001	0.0346	0.0706	0.02827	0.02363	0.0355	2.75e-06	0.3288	0.001513	21.6717
Gut microbiota abundance (genus Anaerostipes id.1991)	genus	rs60983350	G	A	-0.05399	-0.0045	0.4354	0.3609	0.011658	0.0126	4.42e-06	0.7226	0.001497	21.4465
Gut microbiota abundance (genus Anaerostipes id.1991)	genus	rs62157625	T	C	0.088573	-0.0148	0.1133	0.1252	0.018555	0.0179	1.45e-06	0.4064	0.00159	22.784
Gut microbiota abundance (genus Anaerostipes id.1991)	genus	rs62215703	G	A	0.064497	-0.0157	0.2197	0.2163	0.01367	0.014	1.98e-06	0.2645	0.001554	22.2568
Gut microbiota abundance (genus Anaerostipes id.1991)	genus	rs6474958	G	A	0.050007	-0.0034	0.5974	0.6916	0.0112	0.0126	6.74e-06	0.7865	0.001392	19.9319
Gut microbiota abundance (genus Anaerostipes id.1991)	genus	rs6726833	C	A	-0.08775	-0.0044	0.0944	0.07889	0.018941	0.0216	3.32e-06	0.8376	0.001498	21.4602
Gut microbiota abundance (genus Anaerostipes id.1991)	genus	rs6854026	C	T	0.050848	0.012	0.4881	0.4384	0.010908	0.0117	3.2e-06	0.3058	0.001517	21.729
Gut microbiota abundance (genus Anaerostipes id.1991)	genus	rs7193624	T	C	-0.07506	0.0213	0.8509	0.9169	0.015072	0.0212	5.35e-07	0.316	0.001731	24.7997
Gut microbiota abundance (genus Anaerostipes id.1991)	genus	rs78735375	A	C	-0.13743	0.002	0.0527	0.04021	0.03053	0.0297	5.33e-06	0.9469	0.001414	20.2596
Gut microbiota abundance (genus Anaerotruncus id.2054)	genus	rs10150232	A	G	0.056709	#######	0.2535	0.1996	0.012488	0.0146	6.68e-06	0.9639	0.001439	20.6194
Gut microbiota abundance (genus Anaerotruncus id.2054)	genus	rs11018566	A	G	-0.15647	0.0209	0.0517	0.05316	0.036603	0.0257	6.14e-06	0.415	0.001276	18.2699
Gut microbiota abundance (genus Anaerotruncus id.2054)	genus	rs115414803	A	C	-0.14436	-0.015	0.0586	0.06231	0.031752	0.0241	6.83e-06	0.534	0.001443	20.666
Gut microbiota abundance (genus Anaerotruncus id.2054)	genus	rs1272208	T	G	0.061174	-0.0037	0.7197	0.761	0.012983	0.0137	4.28e-06	0.7863	0.001549	22.1983
Gut microbiota abundance (genus Anaerotruncus id.2054)	genus	rs1431492	C	T	-0.0655	-0.0165	0.1829	0.157	0.014619	0.0159	7.36e-06	0.3001	0.001401	20.0721
Gut microbiota abundance (genus Anaerotruncus id.2054)	genus	rs17734739	T	C	0.066005	0.0133	0.1899	0.141	0.014908	0.0166	7.43e-06	0.4253	0.001368	19.6
Gut microbiota abundance (genus Anaerotruncus id.2054)	genus	rs34449434	A	C	-0.0497	-0.0031	0.4563	0.392	0.01134	0.0122	9.85e-06	0.8022	0.001341	19.2051
Gut microbiota abundance (genus Anaerotruncus id.2054)	genus	rs4669806	G	T	0.057639	0.0147	0.2495	0.2137	0.012299	0.0141	2.42e-06	0.2991	0.001533	21.9585
Gut microbiota abundance (genus Anaerotruncus id.2054)	genus	rs6494922	A	G	0.090311	-0.0425	0.0726	0.0541	0.020226	0.0257	6.62e-06	0.097371	0.001392	19.9347
Gut microbiota abundance (genus Anaerotruncus id.2054)	genus	rs6563550	T	C	0.087714	-0.0042	0.0785	0.07832	0.017675	0.0216	2.35e-07	0.8446	0.001719	24.6251
Gut microbiota abundance (genus Anaerotruncus id.2054)	genus	rs7155595	C	A	0.053934	0.0216	0.3091	0.3015	0.01189	0.0127	7.55e-06	0.087521	0.001436	20.5718
Gut microbiota abundance (genus Anaerotruncus id.2054)	genus	rs8005030	C	T	0.055445	-0.0164	0.3022	0.3319	0.011785	0.0124	2.28e-06	0.1846	0.001545	22.1294
Gut microbiota abundance (genus Anaerotruncus id.2054)	genus	rs9347879	T	C	0.050618	0.0154	0.4602	0.4888	0.011049	0.0116	4.22e-06	0.1859	0.001465	20.9847
Gut microbiota abundance (genus Bacteroides id.918)	genus	rs11585893	A	G	-0.07407	0.0126	0.1481	0.2464	0.014763	0.0136	1.8e-06	0.3548	0.001757	25.1716
Gut microbiota abundance (genus Bacteroides id.918)	genus	rs13207588	A	G	-0.05921	-0.0017	0.2326	0.1957	0.01312	0.015	7.48e-06	0.9109	0.001421	20.362
Gut microbiota abundance (genus Bacteroides id.918)	genus	rs1340391	T	C	-0.0592	-0.031	0.1918	0.1348	0.013224	0.0171	6.73e-06	0.070901	0.001399	20.0372
Gut microbiota abundance (genus Bacteroides id.918)	genus	rs17619981	T	G	0.088098	0.0452	0.0656	0.1347	0.0187	0.017	2.69e-06	0.007869	0.001549	22.191
Gut microbiota abundance (genus Bacteroides id.918)	genus	rs2023437	T	C	-0.07823	0.004	0.1243	0.1241	0.016763	0.0177	5.02e-06	0.8192	0.00152	21.7766
Gut microbiota abundance (genus Bacteroides id.918)	genus	rs66474973	G	T	0.081252	0.0191	0.1153	0.1018	0.016448	0.0193	6.81e-07	0.3212	0.001703	24.3995
Gut microbiota abundance (genus Bacteroides id.918)	genus	rs66710942	T	C	-0.0488	-0.0078	0.5845	0.4756	0.010741	0.0116	5.86e-06	0.5037	0.001441	20.6415
Gut microbiota abundance (genus Bacteroides id.918)	genus	rs6795673	C	T	0.053857	0.002	0.4115	0.4782	0.010525	0.0116	3.38e-07	0.8653	0.001827	26.1796
Gut microbiota abundance (genus Bacteroides id.918)	genus	rs9507307	C	T	0.060446	0.0084	0.1899	0.245	0.012913	0.0135	2.13e-06	0.5315	0.001529	21.9093
Gut microbiota abundance (genus Barnesiella id.944)	genus	rs11155559	T	C	0.095602	-0.0089	0.0954	0.09191	0.021296	0.0201	8.92e-06	0.658	0.001407	20.15
Gut microbiota abundance (genus Barnesiella id.944)	genus	rs113258194	A	G	0.098992	-0.0073	0.1024	0.09619	0.021412	0.0197	7.31e-06	0.7115	0.001492	21.3708
Gut microbiota abundance (genus Barnesiella id.944)	genus	rs12909713	C	T	-0.05507	0.006	0.4692	0.4892	0.012004	0.0116	4.95e-06	0.6036	0.001469	21.045
Gut microbiota abundance (genus Barnesiella id.944)	genus	rs13242616	C	T	0.058375	-0.0034	0.6302	0.6755	0.012318	0.0126	2.29e-06	0.7889	0.001567	22.4562
Gut microbiota abundance (genus Barnesiella id.944)	genus	rs199035	G	A	0.05595	-0.0113	0.5089	0.5553	0.011972	0.0117	3e-06	0.3343	0.001524	21.8387
Gut microbiota abundance (genus Barnesiella id.944)	genus	rs2276875	A	G	-0.06972	-0.0244	0.2545	0.2605	0.013954	0.0135	4.65e-07	0.06933	0.001742	24.96
Gut microbiota abundance (genus Barnesiella id.944)	genus	rs2428166	G	A	-0.16586	-0.1034	0.0487	0.01418	0.033731	0.0504	8.51e-07	0.0404	0.001687	24.1747
Gut microbiota abundance (genus Barnesiella id.944)	genus	rs35177866	A	G	0.091713	-0.0241	0.1243	0.07688	0.019013	0.0226	2.95e-06	0.2868	0.001624	23.2638
Gut microbiota abundance (genus Barnesiella id.944)	genus	rs62251337	G	A	0.069076	0.0059	0.8419	0.8583	0.014937	0.0167	4.24e-06	0.726001	0.001493	21.3819
Gut microbiota abundance (genus Barnesiella id.944)	genus	rs72684847	T	C	-0.11437	-0.0205	0.0656	0.075	0.025387	0.0221	6.76e-06	0.3541	0.001417	20.2919
Gut microbiota abundance (genus Barnesiella id.944)	genus	rs76181748	C	T	-0.07786	0.0158	0.1441	0.2304	0.017164	0.0138	6.78e-06	0.2528	0.001436	20.5724
Gut microbiota abundance (genus Barnesiella id.944)	genus	rs77455852	T	G	-0.08915	0.0212	0.1213	0.1511	0.01956	0.0168	3.16e-06	0.2061	0.00145	20.7697
Gut microbiota abundance (genus Barnesiella id.944)	genus	rs79795328	A	G	-0.08186	-0.0128	0.1252	0.1391	0.017644	0.0167	4.23e-06	0.4431	0.001503	21.5244
Gut microbiota abundance (genus Bifidobacterium id.436)	genus	rs12022129	A	G	-0.06194	0.0172	0.7793	0.725	0.013894	0.013	8e-06	0.1857	0.001387	19.8694
Gut microbiota abundance (genus Bifidobacterium id.436)	genus	rs182549	T	C	-0.1197	0.0127	0.5089	0.5977	0.012729	0.0118	1.28e-20	0.2833	0.006143	88.4165
Gut microbiota abundance (genus Bifidobacterium id.436)	genus	rs2491158	A	G	-0.07126	0.0149	0.8181	0.8667	0.015983	0.0172	8.05e-06	0.3844	0.001388	19.8767
Gut microbiota abundance (genus Bifidobacterium id.436)	genus	rs2686790	C	T	-0.07074	-0.0089	0.8847	0.8528	0.015793	0.0165	7.5e-06	0.588499	0.001401	20.062
Gut microbiota abundance (genus Bifidobacterium id.436)	genus	rs4957061	T	C	0.053424	-0.0267	0.4652	0.4236	0.011743	0.0119	5.78e-06	0.02477	0.001445	20.694
Gut microbiota abundance (genus Bifidobacterium id.436)	genus	rs540489	T	G	-0.06376	0.0234	0.2336	0.1761	0.013875	0.0154	5.19e-06	0.1282	0.001474	21.1179
Gut microbiota abundance (genus Bifidobacterium id.436)	genus	rs55888705	A	G	0.054632	0.0047	0.3867	0.2814	0.012114	0.0129	6.67e-06	0.717599	0.00142	20.3359
Gut microbiota abundance (genus Bifidobacterium id.436)	genus	rs5746486	T	C	-0.05362	0.0099	0.3539	0.3868	0.01208	0.0119	9e-06	0.4079	0.001375	19.7005
Gut microbiota abundance (genus Bifidobacterium id.436)	genus	rs62181700	G	A	-0.06246	-0.0043	0.2813	0.2453	0.013121	0.0136	2.17e-06	0.7488	0.001582	22.6622
Gut microbiota abundance (genus Bifidobacterium id.436)	genus	rs7322849	T	C	0.112428	0.0431	0.0964	0.09208	0.020181	0.0202	1.08e-08	0.03292	0.002165	31.0306
Gut microbiota abundance (genus Bifidobacterium id.436)	genus	rs73797465	T	G	-0.09536	-0.0478	0.0865	0.1151	0.020924	0.0184	4.38e-06	0.009297	0.00145	20.7667
Gut microbiota abundance (genus Bifidobacterium id.436)	genus	rs75344046	C	T	0.232354	-0.0028	0.0497	0.04704	0.050598	0.0273	4.86e-06	0.9192	0.001472	21.085
Gut microbiota abundance (genus Bifidobacterium id.436)	genus	rs857444	C	T	0.055823	-0.0024	0.3608	0.3685	0.012122	0.0121	3.57e-06	0.8447	0.00148	21.2046
Gut microbiota abundance (genus Bilophila id.3170)	genus	rs11069458	C	T	0.068095	0.009	0.8101	0.814	0.015503	0.015	7.72e-06	0.5479	0.001347	19.2901
Gut microbiota abundance (genus Bilophila id.3170)	genus	rs1241171	G	A	-0.06927	-0.0266	0.2157	0.1444	0.015015	0.0165	4.24e-06	0.107	0.001485	21.2781
Gut microbiota abundance (genus Bilophila id.3170)	genus	rs1571225	T	C	-0.08268	0.0121	0.8509	0.8351	0.017062	0.0157	1.12e-06	0.4405	0.001639	23.4802
Gut microbiota abundance (genus Bilophila id.3170)	genus	rs1969927	A	G	-0.05646	-0.0143	0.6203	0.6648	0.012694	0.0124	9.07e-06	0.248	0.001381	19.7807
Gut microbiota abundance (genus Bilophila id.3170)	genus	rs2728491	T	G	0.062742	-0.0079	0.6899	0.7607	0.013946	0.0136	6.33e-06	0.562501	0.001413	20.2384
Gut microbiota abundance (genus Bilophila id.3170)	genus	rs3827020	C	T	0.076648	0.0118	0.1899	0.1957	0.016064	0.0146	1.79e-06	0.42	0.001589	22.7626
Gut microbiota abundance (genus Bilophila id.3170)	genus	rs4798126	G	A	0.073288	-0.0217	0.1501	0.1971	0.016799	0.0146	7.15e-06	0.1358	0.001329	19.03
Gut microbiota abundance (genus Bilophila id.3170)	genus	rs542415	T	C	-0.06136	0.0057	0.34	0.3908	0.013344	0.0119	4.71e-06	0.6349	0.001476	21.1445
Gut microbiota abundance (genus Bilophila id.3170)	genus	rs60178956	G	A	-0.06248	0.0067	0.2346	0.2269	0.014149	0.014	8.06e-06	0.6296	0.001361	19.4996
Gut microbiota abundance (genus Bilophila id.3170)	genus	rs6793291	A	C	-0.11273	-0.0187	0.9076	0.947	0.024163	0.0265	3.11e-06	0.4802	0.001519	21.762
Gut microbiota abundance (genus Bilophila id.3170)	genus	rs72676854	T	C	0.123209	-0.0181	0.0656	0.05321	0.026882	0.0263	5.62e-06	0.4919	0.001466	21.0039
Gut microbiota abundance (genus Bilophila id.3170)	genus	rs7802841	A	C	-0.06701	#######	0.6491	0.6971	0.01377	0.0127	1.77e-06	0.9821	0.001653	23.6777
Gut microbiota abundance (genus Bilophila id.3170)	genus	rs9899990	A	G	-0.1027	0.0164	0.0656	0.08408	0.023388	0.0211	9.07e-06	0.4361	0.001346	19.2805
Gut microbiota abundance (genus Blautia id.1992)	genus	rs115043014	G	A	-0.20661	0.0137	NA	0.01742	5.19e-06	0.764999	0.043992	0.0459	NA	NA
Gut microbiota abundance (genus Blautia id.1992)	genus	rs2788271	G	T	0.05756	-0.0075	NA	0.8269	7.16e-06	0.621999	0.013349	0.0153	NA	NA
Gut microbiota abundance (genus Butyricicoccus id.2055)	genus	rs10084203	G	A	-0.05497	-0.0216	0.7584	0.8699	0.012356	0.0174	8.59e-06	0.215	0.001382	19.7885
Gut microbiota abundance (genus Butyricicoccus id.2055)	genus	rs12034718	G	A	-0.07012	0.0003	0.835	0.7769	0.015821	0.0139	9.58e-06	0.9837	0.001371	19.6398
Gut microbiota abundance (genus Butyricicoccus id.2055)	genus	rs12585793	T	C	-0.26221	0.0023	0.0527	0.02902	0.056473	0.035	5.79e-06	0.947	0.001505	21.5548
Gut microbiota abundance (genus Butyricicoccus id.2055)	genus	rs2017189	T	G	0.050696	0.0197	0.5785	0.5286	0.011024	0.0116	3.87e-06	0.09012	0.001476	21.1447
Gut microbiota abundance (genus Butyricicoccus id.2055)	genus	rs4962426	T	G	-0.06142	0.0024	0.8022	0.8045	0.013598	0.0147	7.38e-06	0.8719	0.001424	20.4004
Gut microbiota abundance (genus Butyricicoccus id.2055)	genus	rs56221232	T	C	0.082803	-0.0124	0.1083	0.1005	0.01674	0.0194	7.62e-07	0.5215	0.001707	24.4631
Gut microbiota abundance (genus Butyricicoccus id.2055)	genus	rs62478070	T	G	0.224039	0.0507	0.0437	0.02562	0.049496	0.0369	5.94e-06	0.1698	0.00143	20.4856
Gut microbiota abundance (genus Butyricicoccus id.2055)	genus	rs7322368	C	T	-0.08157	-0.0011	0.9155	0.9088	0.018317	0.0203	5.52e-06	0.9549	0.001384	19.8308
Gut microbiota abundance (genus Butyricimonas id.945)	genus	rs11228830	A	G	0.135265	0.018	0.0706	0.08543	0.029841	0.0215	6.55e-06	0.4044	0.001434	20.5438
Gut microbiota abundance (genus Butyricimonas id.945)	genus	rs113054641	G	A	-0.14488	0.0089	0.0845	0.04445	0.027457	0.0281	1.74e-07	0.752199	0.001942	27.8383
Gut microbiota abundance (genus Butyricimonas id.945)	genus	rs12304031	G	A	-0.08628	-0.0103	0.1292	0.1235	0.019685	0.018	6.7e-06	0.565599	0.001341	19.2082
Gut microbiota abundance (genus Butyricimonas id.945)	genus	rs12458763	A	C	0.122037	0.0389	0.0716	0.04513	0.026959	0.0283	6.37e-06	0.1687	0.00143	20.4892
Gut microbiota abundance (genus Butyricimonas id.945)	genus	rs1862649	G	A	0.113124	#######	0.0915	0.06903	0.024818	0.0229	4.76e-06	0.9915	0.00145	20.7744
Gut microbiota abundance (genus Butyricimonas id.945)	genus	rs2114713	G	T	0.062721	0.0001	0.4513	0.4489	0.0139	0.0117	6.88e-06	0.9965	0.001421	20.3586
Gut microbiota abundance (genus Butyricimonas id.945)	genus	rs62130338	A	G	0.073261	-0.0058	0.7376	0.6554	0.015832	0.0123	3.9e-06	0.635501	0.001494	21.4086
Gut microbiota abundance (genus Butyricimonas id.945)	genus	rs62390301	T	C	-0.0873	-0.02	0.1829	0.1994	0.017489	0.0146	7.42e-07	0.1687	0.001739	24.9119
Gut microbiota abundance (genus Butyricimonas id.945)	genus	rs7083431	A	C	0.070354	-0.0068	0.3549	0.2745	0.014444	0.0131	8.85e-07	0.6037	0.001656	23.7218
Gut microbiota abundance (genus Butyricimonas id.945)	genus	rs71428626	G	T	-0.13319	-0.0133	0.0726	0.03258	0.028991	0.0331	4.8e-06	0.6876	0.001473	21.1037
Gut microbiota abundance (genus Butyricimonas id.945)	genus	rs72814525	A	G	0.066415	-0.0067	0.3231	0.2441	0.014977	0.0137	8.25e-06	0.624499	0.001373	19.663
Gut microbiota abundance (genus Butyricimonas id.945)	genus	rs78453362	A	G	-0.14948	0.0424	0.0577	0.02547	0.032707	0.0375	4.06e-06	0.2583	0.001458	20.8841
Gut microbiota abundance (genus Butyricimonas id.945)	genus	rs9657374	C	T	0.068072	-0.0148	0.3022	0.2926	0.014817	0.0127	4.5e-06	0.2427	0.001473	21.1029
Gut microbiota abundance (genus Butyrivibrio id.1993)	genus	rs1007475	G	T	0.118065	-0.011	0.2942	0.2769	0.026127	0.0131	7.92e-06	0.3992	0.001425	20.4173
Gut microbiota abundance (genus Butyrivibrio id.1993)	genus	rs11761679	T	C	0.154775	0.0261	0.1561	0.1402	0.032154	0.0169	2.2e-06	0.1215	0.001617	23.1672
Gut microbiota abundance (genus Butyrivibrio id.1993)	genus	rs142855850	A	G	0.205013	-0.019	0.1014	0.09832	0.045714	0.0197	6.86e-06	0.3352	0.001404	20.1098
Gut microbiota abundance (genus Butyrivibrio id.1993)	genus	rs16934069	T	C	-0.13378	0.0041	0.1988	0.1784	0.029944	0.0154	8.86e-06	0.792	0.001393	19.958
Gut microbiota abundance (genus Butyrivibrio id.1993)	genus	rs16941336	C	T	0.127488	-0.0027	0.2644	0.2308	0.026794	0.0138	1.53e-06	0.8465	0.00158	22.6368
Gut microbiota abundance (genus Butyrivibrio id.1993)	genus	rs17163238	G	A	0.140987	-0.0134	0.1998	0.1918	0.030912	0.0148	5.51e-06	0.3659	0.001452	20.7994
Gut microbiota abundance (genus Butyrivibrio id.1993)	genus	rs4537857	T	C	-0.12459	0.0034	0.2922	0.3325	0.026099	0.0123	1.8e-06	0.7848	0.00159	22.7851
Gut microbiota abundance (genus Butyrivibrio id.1993)	genus	rs486484	A	G	-0.10835	0.0159	0.4712	0.4259	0.024001	0.0118	6.61e-06	0.1777	0.001423	20.3769
Gut microbiota abundance (genus Butyrivibrio id.1993)	genus	rs4928024	G	A	0.17471	-0.0226	0.9016	0.8153	0.038933	0.0149	8.19e-06	0.1305	0.001406	20.1341
Gut microbiota abundance (genus Butyrivibrio id.1993)	genus	rs72723662	C	T	0.224078	-0.0011	0.1004	0.1424	0.044934	0.017	7.86e-07	0.9507	0.001735	24.8654
Gut microbiota abundance (genus Butyrivibrio id.1993)	genus	rs74622183	A	G	-0.20103	-0.0257	0.0875	0.08945	0.04282	0.0204	2.46e-06	0.2074	0.001538	22.0367
Gut microbiota abundance (genus Butyrivibrio id.1993)	genus	rs77356209	T	C	0.216874	-0.0082	0.0477	0.04582	0.04833	0.028	6.66e-06	0.768799	0.001406	20.1336
Gut microbiota abundance (genus Butyrivibrio id.1993)	genus	rs7752361	G	A	0.11923	-0.0174	0.496	0.5182	0.023998	0.0116	7.69e-07	0.1348	0.001723	24.6819
Gut microbiota abundance (genus Butyrivibrio id.1993)	genus	rs7763512	A	G	-0.11985	-0.002	0.6173	0.5758	0.025337	0.0118	3.11e-06	0.8673	0.001562	22.371
Gut microbiota abundance (genus Butyrivibrio id.1993)	genus	rs9349693	G	A	-0.11797	-0.0127	0.6889	0.7087	0.025986	0.0128	5.55e-06	0.3193	0.001439	20.6074
Gut microbiota abundance (genus Candidatus Soleaferrea id.11350)	genus	rs10090365	G	A	0.083441	-0.0321	0.4414	0.5216	0.018099	0.0116	4.17e-06	0.005607	0.001484	21.2519
Gut microbiota abundance (genus Candidatus Soleaferrea id.11350)	genus	rs10108780	A	G	-0.09283	0.0054	0.2674	0.2428	0.019981	0.0136	3.64e-06	0.6939	0.001507	21.584
Gut microbiota abundance (genus Candidatus Soleaferrea id.11350)	genus	rs10809135	C	T	-0.08349	-0.007	0.5089	0.5562	0.018243	0.0118	5.47e-06	0.5536	0.001462	20.9407
Gut microbiota abundance (genus Candidatus Soleaferrea id.11350)	genus	rs36155147	T	C	-0.10497	0.0058	0.6382	0.6598	0.0241	0.0127	5.41e-06	0.6454	0.001324	18.968
Gut microbiota abundance (genus Candidatus Soleaferrea id.11350)	genus	rs4294381	C	T	-0.1122	-0.0025	0.8201	0.8425	0.023186	0.016	1.37e-06	0.8771	0.001634	23.4126
Gut microbiota abundance (genus Candidatus Soleaferrea id.11350)	genus	rs4678258	T	C	0.098614	-0.0111	0.2763	0.2429	0.021565	0.0136	5.53e-06	0.4176	0.00146	20.9089
Gut microbiota abundance (genus Candidatus Soleaferrea id.11350)	genus	rs6489992	A	G	-0.08404	0.0169	0.3847	0.3716	0.018703	0.012	7.89e-06	0.1587	0.001409	20.1894
Gut microbiota abundance (genus Candidatus Soleaferrea id.11350)	genus	rs6494306	A	G	-0.09693	-0.0235	0.1968	0.3237	0.021422	0.0124	5.8e-06	0.05829	0.001429	20.4708
Gut microbiota abundance (genus Candidatus Soleaferrea id.11350)	genus	rs7400877	C	T	0.095109	-0.0268	0.7495	0.7869	0.02128	0.0141	9.29e-06	0.05802	0.001394	19.9728
Gut microbiota abundance (genus Candidatus Soleaferrea id.11350)	genus	rs830151	A	G	-0.19456	0.002	0.9334	0.9404	0.034793	0.0243	4.26e-08	0.9329	0.002181	31.2653
Gut microbiota abundance (genus Candidatus Soleaferrea id.11350)	genus	rs9973954	G	A	-0.08921	0.0015	0.6938	0.6434	0.01954	0.0122	5.95e-06	0.9029	0.001455	20.8396
Gut microbiota abundance (genus Catenibacterium id.2153)	genus	rs12404911	C	T	0.140717	-0.0115	0.17	0.1852	0.030414	0.0151	2.8e-06	0.4467	0.001494	21.4032
Gut microbiota abundance (genus Catenibacterium id.2153)	genus	rs212393	A	G	0.135254	0.0261	0.6899	0.7926	0.028621	0.0144	3.62e-06	0.06977	0.001559	22.3292
Gut microbiota abundance (genus Catenibacterium id.2153)	genus	rs73128290	A	G	0.129726	-0.004	0.2634	0.3	0.028456	0.0127	4.29e-06	0.749899	0.001451	20.7796
Gut microbiota abundance (genus Catenibacterium id.2153)	genus	rs7742829	C	T	0.11411	0.0104	0.4195	0.436	0.02511	0.0117	5.61e-06	0.3728	0.001441	20.6489
Gut microbiota abundance (genus Christensenellaceae R 7group id.11283)	genus	rs10461257	A	G	-0.0552	-0.0345	0.2853	0.3517	0.012207	0.0124	6.51e-06	0.00524	0.001427	20.4436
Gut microbiota abundance (genus Christensenellaceae R 7group id.11283)	genus	rs17081797	A	G	-0.09043	0.0174	0.0686	0.06443	0.020425	0.0236	3.34e-06	0.4623	0.001368	19.5998
Gut microbiota abundance (genus Christensenellaceae R 7group id.11283)	genus	rs60954665	T	G	0.049815	0.0052	0.5099	0.4964	0.011079	0.0116	7.13e-06	0.6556	0.001411	20.2154
Gut microbiota abundance (genus Christensenellaceae R 7group id.11283)	genus	rs62132810	A	G	-0.08289	-0.0044	0.1083	0.1442	0.017962	0.0168	5.67e-06	0.791899	0.001486	21.2897
Gut microbiota abundance (genus Christensenellaceae R 7group id.11283)	genus	rs62190261	A	C	0.095839	0.0128	0.0905	0.08755	0.021472	0.0207	8.74e-06	0.5365	0.001391	19.9191
Gut microbiota abundance (genus Christensenellaceae R 7group id.11283)	genus	rs62467127	C	T	0.114108	-0.0077	0.0447	0.02518	0.025198	0.0371	3.25e-06	0.8347	0.001431	20.5036
Gut microbiota abundance (genus Christensenellaceae R 7group id.11283)	genus	rs73952017	C	T	-0.08622	0.0049	0.0875	0.1029	0.019435	0.0192	8.46e-06	0.7995	0.001374	19.6758
Gut microbiota abundance (genus Christensenellaceae R 7group id.11283)	genus	rs78521377	C	T	0.124992	0.0339	0.0527	0.03026	0.02748	0.0344	5.61e-06	0.3244	0.001444	20.6862
Gut microbiota abundance (genus Christensenellaceae R 7group id.11283)	genus	rs79150079	C	A	0.121547	0.027	0.0716	0.06818	0.027098	0.0232	9.42e-06	0.2439	0.001404	20.117
Gut microbiota abundance (genus Christensenellaceae R 7group id.11283)	genus	rs892686	A	G	0.05141	-0.0064	0.4513	0.4731	0.011136	0.0117	3.97e-06	0.583399	0.001488	21.3096
Gut microbiota abundance (genus Clostridium innocuum group id.14397)	genus	rs10074000	T	C	-0.10265	0.019	0.4135	0.3768	0.022751	0.0121	7e-06	0.1145	0.001421	20.3539
Gut microbiota abundance (genus Clostridium innocuum group id.14397)	genus	rs10506058	A	G	0.099705	#######	0.3966	0.4222	0.022193	0.0118	8.92e-06	0.9859	0.001409	20.1816
Gut microbiota abundance (genus Clostridium innocuum group id.14397)	genus	rs1942371	G	A	-0.15794	-0.0195	0.1302	0.1233	0.034187	0.0178	4.06e-06	0.2732	0.00149	21.3398
Gut microbiota abundance (genus Clostridium innocuum group id.14397)	genus	rs40656	C	T	0.142664	-0.029	0.1889	0.2054	0.031102	0.0145	8.62e-06	0.04618	0.001469	21.0372
Gut microbiota abundance (genus Clostridium innocuum group id.14397)	genus	rs4869133	G	A	-0.18059	-0.0112	0.0885	0.1771	0.040951	0.0152	7.24e-06	0.463	0.001358	19.4452
Gut microbiota abundance (genus Clostridium innocuum group id.14397)	genus	rs61267978	T	C	0.14708	0.0053	0.1243	0.1222	0.032088	0.0177	5.59e-06	0.7668	0.001466	21.0075
Gut microbiota abundance (genus Clostridium innocuum group id.14397)	genus	rs6577484	G	A	0.160425	-0.0059	0.1481	0.1045	0.036086	0.0194	8.41e-06	0.760901	0.00138	19.7612
Gut microbiota abundance (genus Clostridium innocuum group id.14397)	genus	rs6890185	C	T	-0.11342	-0.0087	0.6889	0.6756	0.023314	0.0124	1.12e-06	0.4805	0.001652	23.6661
Gut microbiota abundance (genus Clostridium innocuum group id.14397)	genus	rs77845139	A	G	-0.11499	-0.0189	0.2952	0.2449	0.025719	0.0136	8.41e-06	0.1653	0.001395	19.9888
Gut microbiota abundance (genus Clostridium sensustricto1 id.1873)	genus	rs11264403	G	A	-0.13906	-0.011	0.0398	0.07541	0.033445	0.0219	7.76e-06	0.6133	0.001207	17.2853
Gut microbiota abundance (genus Clostridium sensustricto1 id.1873)	genus	rs115807074	A	G	-0.22736	0.0629	0.0497	0.01095	0.049258	0.0572	4.32e-06	0.2713	0.001487	21.3021
Gut microbiota abundance (genus Clostridium sensustricto1 id.1873)	genus	rs116847295	C	T	0.110021	0.0207	0.0755	0.127	0.024603	0.0174	4.58e-06	0.2322	0.001396	19.9944
Gut microbiota abundance (genus Clostridium sensustricto1 id.1873)	genus	rs12341505	G	A	0.081072	-0.0071	0.1113	0.0935	0.018012	0.02	4.82e-06	0.7227	0.001414	20.2558
Gut microbiota abundance (genus Clostridium sensustricto1 id.1873)	genus	rs2795528	G	A	-0.18432	-0.0231	0.0487	0.05576	0.03922	0.0253	2.72e-06	0.363	0.001541	22.0819
Gut microbiota abundance (genus Clostridium sensustricto1 id.1873)	genus	rs2817172	C	T	0.058139	0.0259	0.4125	0.3959	0.012449	0.0119	2.77e-06	0.02954	0.001522	21.8068
Gut microbiota abundance (genus Clostridium sensustricto1 id.1873)	genus	rs550843	T	C	-0.07832	0.0151	0.1491	0.2819	0.016921	0.013	2.05e-06	0.2445	0.001495	21.4234
Gut microbiota abundance (genus Collinsella id.815)	genus	rs10890671	C	T	0.05374	-0.0033	0.4732	0.4365	0.011885	0.0117	6.52e-06	0.778001	0.001427	20.4434
Gut microbiota abundance (genus Collinsella id.815)	genus	rs11597285	G	T	-0.05379	0.0137	0.4245	0.3985	0.012055	0.0118	9.38e-06	0.2475	0.00139	19.9112
Gut microbiota abundance (genus Collinsella id.815)	genus	rs1496626	T	C	-0.07223	0.0275	0.1541	0.1346	0.01616	0.017	6.78e-06	0.1055	0.001395	19.9756
Gut microbiota abundance (genus Collinsella id.815)	genus	rs149807560	C	A	-0.10426	0.0375	0.0895	0.0692	0.023584	0.0229	7.1e-06	0.101	0.001364	19.542
Gut microbiota abundance (genus Collinsella id.815)	genus	rs2103510	G	A	0.078655	0.0266	0.1312	0.1163	0.016822	0.0181	2.42e-06	0.1421	0.001526	21.8602
Gut microbiota abundance (genus Collinsella id.815)	genus	rs62448871	C	A	-0.05403	0.0026	0.4612	0.5351	0.012032	0.0118	6.78e-06	0.824	0.001408	20.1613
Gut microbiota abundance (genus Collinsella id.815)	genus	rs73052258	G	A	0.093018	-0.0344	0.0964	0.07691	0.020266	0.0217	1.72e-06	0.1136	0.00147	21.0642
Gut microbiota abundance (genus Collinsella id.815)	genus	rs75672793	A	G	-0.10891	-0.0234	0.0706	0.04592	0.024052	0.028	6.14e-06	0.4029	0.001431	20.4998
Gut microbiota abundance (genus Collinsella id.815)	genus	rs9541268	C	A	0.09597	-0.0191	0.0964	0.09058	0.019731	0.0203	8.79e-07	0.3465	0.001651	23.6539
Gut microbiota abundance (genus Coprobacter id.949)	genus	rs11532348	C	T	-0.10393	-0.005	0.1829	0.1499	0.022683	0.0164	5.71e-06	0.7617	0.001465	20.9915
Gut microbiota abundance (genus Coprobacter id.949)	genus	rs12684609	T	C	0.100827	-0.017	0.1978	0.1971	0.022037	0.0147	6.1e-06	0.248	0.001461	20.9317
Gut microbiota abundance (genus Coprobacter id.949)	genus	rs12996055	A	C	0.092182	0.0036	0.1918	0.2683	0.020941	0.0132	8.08e-06	0.7865	0.001353	19.3756
Gut microbiota abundance (genus Coprobacter id.949)	genus	rs143662916	C	T	0.253264	0.0026	0.0577	0.02952	0.054014	0.0343	3.07e-06	0.9389	0.001534	21.9822
Gut microbiota abundance (genus Coprobacter id.949)	genus	rs189356	G	A	0.078113	0.0028	0.5219	0.5702	0.017192	0.0118	6.26e-06	0.8142	0.001441	20.6418
Gut microbiota abundance (genus Coprobacter id.949)	genus	rs213863	T	C	0.088741	0.0128	0.6909	0.6397	0.018838	0.0121	2.35e-06	0.2898	0.001549	22.1888
Gut microbiota abundance (genus Coprobacter id.949)	genus	rs305411	A	G	0.129218	-0.0016	0.1352	0.1038	0.026452	0.0193	1.01e-06	0.9351	0.001665	23.8602
Gut microbiota abundance (genus Coprobacter id.949)	genus	rs3828477	G	T	-0.09122	0.0191	0.2813	0.3437	0.019569	0.0122	2.89e-06	0.1193	0.001517	21.7251
Gut microbiota abundance (genus Coprobacter id.949)	genus	rs72821405	T	C	-0.14737	0.0299	0.0885	0.08927	0.031998	0.0206	4.76e-06	0.1464	0.00148	21.2074
Gut microbiota abundance (genus Coprobacter id.949)	genus	rs74919520	G	A	0.125703	0.0209	0.1282	0.1073	0.02763	0.0187	5.76e-06	0.2644	0.001445	20.6958
Gut microbiota abundance (genus Coprococcus1 id.11301)	genus	rs1010560	C	A	0.058023	0.0061	0.2962	0.2676	0.012272	0.0132	1.96e-06	0.642899	0.00156	22.351
Gut microbiota abundance (genus Coprococcus1 id.11301)	genus	rs12794898	G	T	0.09033	-0.0042	0.0944	0.1289	0.019721	0.0174	4.92e-06	0.8082	0.001464	20.9766
Gut microbiota abundance (genus Coprococcus1 id.11301)	genus	rs1519491	T	C	0.04992	0.0114	0.4085	0.3975	0.011356	0.0119	8.95e-06	0.3404	0.001349	19.3218
Gut microbiota abundance (genus Coprococcus1 id.11301)	genus	rs1576241	A	G	-0.05103	0.0084	0.4394	0.381	0.010954	0.012	3.33e-06	0.4821	0.001515	21.7049
Gut microbiota abundance (genus Coprococcus1 id.11301)	genus	rs2907920	G	A	-0.05612	0.0127	0.7097	0.7155	0.012682	0.0129	7.65e-06	0.3237	0.001367	19.5763
Gut microbiota abundance (genus Coprococcus1 id.11301)	genus	rs4277593	G	A	-0.05856	0	0.4831	0.4104	0.010991	0.0118	1.14e-07	0.9972	0.001981	28.3863
Gut microbiota abundance (genus Coprococcus1 id.11301)	genus	rs56405618	A	G	-0.08963	0.0132	0.1113	0.1152	0.018651	0.0182	1.57e-06	0.466	0.001612	23.0914
Gut microbiota abundance (genus Coprococcus1 id.11301)	genus	rs73031725	T	C	0.167591	-0.025	0.0606	0.0315	0.035522	0.0337	1.98e-06	0.4589	0.001553	22.2554
Gut microbiota abundance (genus Coprococcus1 id.11301)	genus	rs73167075	T	C	0.057314	0.0077	0.2396	0.2099	0.012757	0.0143	8.57e-06	0.588901	0.001409	20.1808
Gut microbiota abundance (genus Coprococcus1 id.11301)	genus	rs74101919	T	C	-0.0719	-0.0201	0.1869	0.1084	0.014465	0.0188	1.03e-06	0.2847	0.001724	24.7024
Gut microbiota abundance (genus Coprococcus1 id.11301)	genus	rs946513	T	C	-0.2059	-0.008	0.9453	0.954	0.046002	0.0286	8.62e-06	0.7788	0.001398	20.0308
Gut microbiota abundance (genus Coprococcus2 id.11302)	genus	rs10070053	A	G	0.059431	0.0184	0.4076	0.4148	0.013538	0.0118	7.65e-06	0.1194	0.001345	19.2704
Gut microbiota abundance (genus Coprococcus2 id.11302)	genus	rs12634070	T	C	0.073649	-0.017	0.1928	0.2569	0.016492	0.0133	9.95e-06	0.2019	0.001392	19.9396
Gut microbiota abundance (genus Coprococcus2 id.11302)	genus	rs2482516	C	T	0.075442	-0.0041	0.2256	0.2257	0.016462	0.0139	4.72e-06	0.769899	0.001466	20.9991
Gut microbiota abundance (genus Coprococcus2 id.11302)	genus	rs35890118	A	G	-0.06654	0.0193	0.3171	0.2542	0.014766	0.0133	8.26e-06	0.1472	0.001417	20.3012
Gut microbiota abundance (genus Coprococcus2 id.11302)	genus	rs61823518	A	C	-0.09554	-0.0121	0.0954	0.1061	0.021572	0.0189	6.68e-06	0.5217	0.001369	19.6108
Gut microbiota abundance (genus Coprococcus2 id.11302)	genus	rs6677933	C	T	-0.08044	0.0076	0.2416	0.1473	0.016422	0.0165	1.19e-06	0.646001	0.001674	23.9915
Gut microbiota abundance (genus Coprococcus2 id.11302)	genus	rs72680320	T	C	-0.06494	0.0042	0.4135	0.3365	0.013919	0.0124	2.27e-06	0.735401	0.001519	21.7632
Gut microbiota abundance (genus Coprococcus2 id.11302)	genus	rs9426473	A	G	0.072736	0.0095	0.2793	0.2572	0.016166	0.0132	6.31e-06	0.4745	0.001413	20.2406
Gut microbiota abundance (genus Coprococcus3 id.11303)	genus	rs10810043	G	A	-0.05155	0.014	0.6103	0.665	0.011592	0.0124	9.27e-06	0.2597	0.00138	19.7737
Gut microbiota abundance (genus Coprococcus3 id.11303)	genus	rs11077359	C	T	0.064544	0.0354	0.8002	0.8294	0.014883	0.0157	9.64e-06	0.02393	0.001313	18.8043
Gut microbiota abundance (genus Coprococcus3 id.11303)	genus	rs11080344	C	T	0.051692	-0.003	0.4742	0.4443	0.011305	0.0117	4.79e-06	0.7961	0.001459	20.9033
Gut microbiota abundance (genus Coprococcus3 id.11303)	genus	rs13247359	G	A	0.051211	0.0022	0.4801	0.4458	0.011303	0.0117	7.33e-06	0.8489	0.001433	20.5244
Gut microbiota abundance (genus Coprococcus3 id.11303)	genus	rs13394391	C	T	-0.07093	0.0057	0.16	0.1542	0.015092	0.0162	2.2e-06	0.7251	0.001542	22.0861
Gut microbiota abundance (genus Coprococcus3 id.11303)	genus	rs178271	C	T	-0.14526	-0.0422	0.9473	0.9831	0.029424	0.0469	7.81e-07	0.3684	0.001701	24.3676
Gut microbiota abundance (genus Coprococcus3 id.11303)	genus	rs4575475	A	G	-0.06195	-0.0089	0.7634	0.77	0.013779	0.0138	7.04e-06	0.521601	0.001411	20.2127
Gut microbiota abundance (genus Coprococcus3 id.11303)	genus	rs7521171	A	G	0.059643	0.0074	0.662	0.6894	0.012928	0.0126	4.32e-06	0.5573	0.001486	21.2818
Gut microbiota abundance (genus Coprococcus3 id.11303)	genus	rs8100692	T	C	0.057741	-0.0043	0.4274	0.5577	0.011348	0.0117	4.16e-07	0.7151	0.001807	25.8882
Gut microbiota abundance (genus Defluviitaleaceae UCG011 id.11287)	genus	rs112893842	T	C	0.11381	0.0172	0.0974	0.09	0.023281	0.0206	1.45e-06	0.4017	0.001668	23.8953
Gut microbiota abundance (genus Defluviitaleaceae UCG011 id.11287)	genus	rs1582238	C	T	-0.0805	-0.0057	0.6282	0.6406	0.016726	0.0121	1.57e-06	0.639699	0.001617	23.1634
Gut microbiota abundance (genus Defluviitaleaceae UCG011 id.11287)	genus	rs2892880	G	A	0.081776	0.0103	0.2604	0.2493	0.018169	0.0134	6.83e-06	0.4416	0.001414	20.2555
Gut microbiota abundance (genus Defluviitaleaceae UCG011 id.11287)	genus	rs4344384	T	G	-0.0716	0.0126	0.5258	0.5041	0.015631	0.0116	4.83e-06	0.2804	0.001464	20.9783
Gut microbiota abundance (genus Defluviitaleaceae UCG011 id.11287)	genus	rs4677103	A	G	0.097791	-0.0133	0.171	0.1814	0.019726	0.0153	9.6e-07	0.3872	0.001715	24.5724
Gut microbiota abundance (genus Defluviitaleaceae UCG011 id.11287)	genus	rs55658617	T	C	0.174369	0.0118	0.0696	0.03515	0.036223	0.0324	2.15e-06	0.716101	0.001617	23.1696
Gut microbiota abundance (genus Defluviitaleaceae UCG011 id.11287)	genus	rs72731813	C	T	-0.14738	-0.0028	0.0815	0.04875	0.02938	0.0272	4.33e-07	0.9173	0.001756	25.1618
Gut microbiota abundance (genus Defluviitaleaceae UCG011 id.11287)	genus	rs9608282	T	G	0.142939	-0.045	0.0656	0.03379	0.029979	0.0322	2.52e-06	0.1623	0.001587	22.7299
Gut microbiota abundance (genus Defluviitaleaceae UCG011 id.11287)	genus	rs9725395	A	G	-0.13834	-0.0427	0.0875	0.1147	0.029554	0.0183	3.52e-06	0.01952	0.001529	21.908
Gut microbiota abundance (genus Desulfovibrio id.3173)	genus	rs12031543	T	C	-0.12719	-0.0193	-0.12719	-0.0193	0.028189	0.017	6.55e-06	0.2561	0.001421	20.3545
Gut microbiota abundance (genus Desulfovibrio id.3173)	genus	rs13066142	G	A	0.119141	0.0198	0.119141	0.0198	0.025089	0.0205	3.79e-06	0.3329	0.001574	22.5471
Gut microbiota abundance (genus Desulfovibrio id.3173)	genus	rs16863365	A	G	0.109402	-0.055	0.109402	-0.055	0.022696	0.0276	1.79e-06	0.04666	0.001621	23.2314
Gut microbiota abundance (genus Desulfovibrio id.3173)	genus	rs2032031	G	A	0.065493	-0.0023	0.065493	-0.0023	0.014868	0.0116	9.14e-06	0.8399	0.001354	19.4008
Gut microbiota abundance (genus Desulfovibrio id.3173)	genus	rs2456226	A	C	0.085493	-0.0032	0.085493	-0.0032	0.017275	0.0126	8.55e-07	0.7977	0.001709	24.4887
Gut microbiota abundance (genus Desulfovibrio id.3173)	genus	rs2590913	A	G	-0.1545	0.0203	-0.1545	0.0203	0.03394	0.0268	6.65e-06	0.4492	0.001446	20.7186
Gut microbiota abundance (genus Desulfovibrio id.3173)	genus	rs2853179	T	C	-0.0812	-0.024	-0.0812	-0.024	0.017423	0.0139	2.42e-06	0.08477	0.001516	21.7147
Gut microbiota abundance (genus Desulfovibrio id.3173)	genus	rs4797774	A	G	-0.21258	0.044	-0.21258	0.044	0.047004	0.0289	5.64e-06	0.127	0.001428	20.451
Gut microbiota abundance (genus Desulfovibrio id.3173)	genus	rs6580353	T	C	0.077098	-0.0268	0.077098	-0.0268	0.016974	0.0147	4.94e-06	0.06806	0.00144	20.6292
Gut microbiota abundance (genus Desulfovibrio id.3173)	genus	rs72647089	T	G	-0.10659	0.0015	-0.10659	0.0015	0.023934	0.0214	8.3e-06	0.9447	0.001385	19.8329
Gut microbiota abundance (genus Dialister id.2183)	genus	rs10138457	T	C	-0.11305	-0.0502	0.0716	0.09288	0.026193	0.0199	7.88e-06	0.01166	0.0013	18.6265
Gut microbiota abundance (genus Dialister id.2183)	genus	rs10938938	A	G	0.077351	-0.0156	0.8062	0.8428	0.017092	0.016	7.37e-06	0.3301	0.00143	20.4793
Gut microbiota abundance (genus Dialister id.2183)	genus	rs11071887	T	C	0.06624	0.0166	0.2634	0.3238	0.014632	0.0125	5.91e-06	0.184	0.001431	20.493
Gut microbiota abundance (genus Dialister id.2183)	genus	rs11166701	G	A	-0.06553	-0.015	0.5159	0.5108	0.013186	0.0116	5.51e-07	0.1982	0.001723	24.6942
Gut microbiota abundance (genus Dialister id.2183)	genus	rs2314294	T	C	0.086593	-0.015	0.1183	0.1354	0.019372	0.017	8.08e-06	0.3797	0.001395	19.9785
Gut microbiota abundance (genus Dialister id.2183)	genus	rs2435610	A	C	0.064713	-0.002	0.2604	0.252	0.014331	0.0135	5.93e-06	0.8843	0.001423	20.3867
Gut microbiota abundance (genus Dialister id.2183)	genus	rs4747450	C	A	0.066851	0.0051	0.2664	0.2251	0.014769	0.0139	5.84e-06	0.713801	0.00143	20.4871
Gut microbiota abundance (genus Dialister id.2183)	genus	rs4753063	A	G	0.05963	0.0041	0.5586	0.5536	0.013005	0.0117	4.86e-06	0.7247	0.001467	21.0199
Gut microbiota abundance (genus Dialister id.2183)	genus	rs75416973	A	G	0.072722	-0.02	0.2256	0.2214	0.016451	0.014	9.46e-06	0.153	0.001364	19.5384
Gut microbiota abundance (genus Dialister id.2183)	genus	rs764177	C	A	-0.06015	-0.0208	0.338	0.3673	0.013537	0.0121	9.61e-06	0.08623	0.001378	19.739
Gut microbiota abundance (genus Dialister id.2183)	genus	rs76680460	G	A	-0.1613	0.0128	0.0477	0.04347	0.036433	0.029	8.19e-06	0.658901	0.001368	19.5971
Gut microbiota abundance (genus Dorea id.1997)	genus	rs11150408	G	T	-0.04883	-0.0035	0.5547	0.5209	0.010906	0.0117	7.06e-06	0.764599	0.001399	20.039
Gut microbiota abundance (genus Dorea id.1997)	genus	rs12537781	T	C	-0.05554	0.0053	0.2296	0.238	0.012522	0.0136	9.15e-06	0.6965	0.001373	19.6719
Gut microbiota abundance (genus Dorea id.1997)	genus	rs13279148	G	A	0.071531	0.0021	0.166	0.1106	0.015088	0.0187	2.25e-06	0.9119	0.001569	22.4737
Gut microbiota abundance (genus Dorea id.1997)	genus	rs1899291	T	C	-0.06972	0.0034	0.8718	0.8416	0.015029	0.0158	4.57e-06	0.8281	0.001502	21.5201
Gut microbiota abundance (genus Dorea id.1997)	genus	rs3005511	G	A	-0.05161	0.012	0.664	0.7007	0.011285	0.0127	5.29e-06	0.3447	0.00146	20.9139
Gut microbiota abundance (genus Dorea id.1997)	genus	rs345219	G	T	0.049737	-0.0095	0.6243	0.5303	0.011262	0.0118	8.8e-06	0.4175	0.001361	19.501
Gut microbiota abundance (genus Dorea id.1997)	genus	rs3752849	G	A	0.163846	0.0255	0.0328	0.05006	0.036608	0.0264	7.68e-06	0.3345	0.001398	20.029
Gut microbiota abundance (genus Dorea id.1997)	genus	rs4793307	C	T	0.057417	-0.0025	0.2455	0.2395	0.012247	0.0137	4.01e-06	0.854	0.001534	21.9755
Gut microbiota abundance (genus Dorea id.1997)	genus	rs62503162	A	G	-0.09741	#######	0.0875	0.04301	0.019438	0.0292	7.47e-07	0.9866	0.001752	25.1096
Gut microbiota abundance (genus Dorea id.1997)	genus	rs73729431	C	T	-0.13745	0.0273	0.0606	0.02089	0.029998	0.0407	3.17e-06	0.5022	0.001465	20.9911
Gut microbiota abundance (genus Eggerthella id.819)	genus	rs112205261	T	C	-0.18862	0.021	0.0577	0.08131	0.040361	0.0212	3.35e-06	0.3202	0.001524	21.8361
Gut microbiota abundance (genus Eggerthella id.819)	genus	rs13070736	A	C	-0.12133	-0.0081	0.1571	0.1643	0.027202	0.0157	7.62e-06	0.6033	0.001389	19.8915
Gut microbiota abundance (genus Eggerthella id.819)	genus	rs1784446	A	G	-0.09077	-0.0159	0.5577	0.5115	0.01981	0.0116	5.23e-06	0.1697	0.001466	20.9942
Gut microbiota abundance (genus Eggerthella id.819)	genus	rs2223081	A	G	-0.10257	-0.0084	0.7078	0.7159	0.022111	0.0129	3.89e-06	0.5163	0.001502	21.5173
Gut microbiota abundance (genus Eggerthella id.819)	genus	rs2240838	G	A	-0.09806	-0.0087	0.498	0.4603	0.019765	0.0117	7.36e-07	0.4612	0.001717	24.6094
Gut microbiota abundance (genus Eggerthella id.819)	genus	rs3851328	G	T	0.107774	-0.0171	0.7336	0.7769	0.023653	0.0139	4.18e-06	0.2194	0.001449	20.759
Gut microbiota abundance (genus Eggerthella id.819)	genus	rs4985746	A	G	-0.11052	0.0091	0.8211	0.8966	0.024765	0.0197	5.71e-06	0.6448	0.00139	19.9136
Gut microbiota abundance (genus Eggerthella id.819)	genus	rs6430926	T	C	-0.08797	-0.0058	0.4861	0.5316	0.019713	0.0117	8.37e-06	0.622499	0.00139	19.9137
Gut microbiota abundance (genus Eggerthella id.819)	genus	rs67490567	T	C	0.108495	0.0167	0.1978	0.2579	0.024546	0.0135	8.94e-06	0.216	0.001364	19.5347
Gut microbiota abundance (genus Eggerthella id.819)	genus	rs76663501	C	T	0.175349	0.0466	0.0815	0.05265	0.037858	0.0258	4.83e-06	0.07152	0.001497	21.4506
Gut microbiota abundance (genus Eisenbergiella id.11304)	genus	rs11027642	C	T	0.129006	0.0022	0.1243	0.1432	0.028484	0.0166	4.92e-06	0.8947	0.001432	20.509
Gut microbiota abundance (genus Eisenbergiella id.11304)	genus	rs11079158	T	C	0.100627	-0.0146	0.2197	0.2164	0.022546	0.0141	7.35e-06	0.2998	0.00139	19.9172
Gut microbiota abundance (genus Eisenbergiella id.11304)	genus	rs11938607	C	T	-0.09781	0.0002	0.7366	0.7472	0.021664	0.0133	8.22e-06	0.9889	0.001423	20.3829
Gut microbiota abundance (genus Eisenbergiella id.11304)	genus	rs12257723	A	C	-0.09527	-0.0161	0.339	0.3269	0.021157	0.0124	8.85e-06	0.1938	0.001416	20.2762
Gut microbiota abundance (genus Eisenbergiella id.11304)	genus	rs12710729	C	A	0.089338	-0.0081	0.3708	0.3219	0.019907	0.0124	9.84e-06	0.5134	0.001406	20.1376
Gut microbiota abundance (genus Eisenbergiella id.11304)	genus	rs13258851	A	G	0.137001	-0.0216	0.0855	0.1414	0.030212	0.0166	7.75e-06	0.1925	0.001435	20.5597
Gut microbiota abundance (genus Eisenbergiella id.11304)	genus	rs1508033	A	C	0.091546	-0.0037	0.3499	0.3158	0.019579	0.0126	3.23e-06	0.770699	0.001526	21.86
Gut microbiota abundance (genus Eisenbergiella id.11304)	genus	rs1553971	T	G	0.120965	-0.0157	0.161	0.2258	0.026305	0.0139	5.27e-06	0.2588	0.001476	21.1431
Gut microbiota abundance (genus Eisenbergiella id.11304)	genus	rs2683098	T	C	-0.10732	-0.0049	0.7763	0.7834	0.022515	0.0141	2.24e-06	0.727301	0.001586	22.7169
Gut microbiota abundance (genus Eisenbergiella id.11304)	genus	rs3812426	A	G	-0.10645	-0.0107	0.7922	0.8449	0.022416	0.016	2.72e-06	0.5048	0.001574	22.5473
Gut microbiota abundance (genus Eisenbergiella id.11304)	genus	rs4462860	G	A	0.093907	0.006	0.3439	0.3966	0.02011	0.0119	4.16e-06	0.6172	0.001522	21.8019
Gut microbiota abundance (genus Enterorhabdus id.820)	genus	rs10098492	T	C	0.132323	-0.0472	0.0905	0.05699	0.029369	0.0254	6.41e-06	0.06244	0.001417	20.2973
Gut microbiota abundance (genus Enterorhabdus id.820)	genus	rs114731706	T	G	0.182308	0.0141	0.0835	0.03176	0.03823	0.0339	2.17e-06	0.6789	0.001587	22.7377
Gut microbiota abundance (genus Enterorhabdus id.820)	genus	rs2051957	C	T	0.084329	0.0078	0.2346	0.2	0.018986	0.0146	8.9e-06	0.5913	0.001377	19.7246
Gut microbiota abundance (genus Enterorhabdus id.820)	genus	rs3017103	G	A	-0.09809	0.0138	0.8101	0.8077	0.0209	0.0148	2.94e-06	0.3528	0.001537	22.0249
Gut microbiota abundance (genus Enterorhabdus id.820)	genus	rs73331712	T	C	0.26199	0.0228	0.0427	0.04134	0.055123	0.0292	4.85e-06	0.4355	0.001577	22.5862
Gut microbiota abundance (genus Enterorhabdus id.820)	genus	rs77655283	G	A	0.132988	-0.0281	0.0686	0.06964	0.029831	0.0227	5.88e-06	0.2161	0.001387	19.8719
Gut microbiota abundance (genus Erysipelatoclostridium id.11381)	genus	rs1434153	G	A	-0.06845	0.0103	0.3211	0.4436	0.015244	0.0117	6.85e-06	0.3795	0.001407	20.1606
Gut microbiota abundance (genus Erysipelatoclostridium id.11381)	genus	rs16936671	C	T	-0.0968	-0.0031	0.1362	0.1386	0.021788	0.0168	6.04e-06	0.8545	0.001378	19.7363
Gut microbiota abundance (genus Erysipelatoclostridium id.11381)	genus	rs17804233	C	T	0.066291	-0.0059	0.5179	0.5267	0.01442	0.0117	4.59e-06	0.6126	0.001475	21.1303
Gut microbiota abundance (genus Erysipelatoclostridium id.11381)	genus	rs2901723	A	C	-0.06413	0.0001	0.497	0.468	0.01443	0.0117	8.79e-06	0.9914	0.001379	19.752
Gut microbiota abundance (genus Erysipelatoclostridium id.11381)	genus	rs340991	A	G	-0.07405	0.0069	0.2982	0.266	0.015889	0.0131	3.75e-06	0.6017	0.001516	21.7155
Gut microbiota abundance (genus Erysipelatoclostridium id.11381)	genus	rs3804326	A	G	0.14147	0.0321	0.0676	0.04974	0.033635	0.0268	9.85e-06	0.2297	0.001235	17.6881
Gut microbiota abundance (genus Erysipelatoclostridium id.11381)	genus	rs45480394	T	G	-0.06871	-0.0201	0.3618	0.3599	0.015184	0.0122	7.66e-06	0.09841	0.00143	20.4776
Gut microbiota abundance (genus Erysipelatoclostridium id.11381)	genus	rs4697572	A	G	-0.08106	-0.0024	0.2455	0.1988	0.016331	0.0146	7.59e-07	0.8685	0.001719	24.6363
Gut microbiota abundance (genus Erysipelatoclostridium id.11381)	genus	rs58236560	G	T	-0.11116	-0.005	0.1372	0.1205	0.023443	0.018	2.16e-06	0.782	0.001569	22.4803
Gut microbiota abundance (genus Erysipelatoclostridium id.11381)	genus	rs61806970	C	T	0.142548	-0.0573	0.0646	0.06762	0.032069	0.0231	9.09e-06	0.01322	0.001379	19.7559
Gut microbiota abundance (genus Erysipelatoclostridium id.11381)	genus	rs622418	A	G	-0.06681	0.0151	0.5109	0.4879	0.014322	0.0116	3.68e-06	0.195	0.001518	21.7534
Gut microbiota abundance (genus Erysipelatoclostridium id.11381)	genus	rs6474512	C	A	-0.06702	-0.0137	0.5487	0.6123	0.01432	0.0119	3.02e-06	0.2524	0.001529	21.8973
Gut microbiota abundance (genus Erysipelatoclostridium id.11381)	genus	rs710230	C	T	-0.14338	0.0069	0.9135	0.9279	0.028151	0.0224	6.33e-07	0.756	0.00181	25.9372
Gut microbiota abundance (genus Erysipelatoclostridium id.11381)	genus	rs7221249	G	A	-0.08399	0.0078	0.4533	0.469	0.014274	0.0116	4.31e-09	0.501	0.002414	34.6144
Gut microbiota abundance (genus Erysipelatoclostridium id.11381)	genus	rs9590927	A	G	0.0646	-0.0094	0.506	0.5458	0.014348	0.0117	6.39e-06	0.4211	0.001415	20.269
Gut microbiota abundance (genus Erysipelotrichaceae UCG003 id.11384)	genus	rs75949021	T	C	-0.16967	-0.0198	NA	0.03982	3.58e-06	0.5077	0.037424	0.0299	NA	NA
Gut microbiota abundance (genus Escherichia Shigella id.3504)	genus	rs112767262	T	C	0.073296	0.0193	0.1958	0.2222	0.016359	0.014	8.21e-06	0.1668	0.001401	20.0722
Gut microbiota abundance (genus Escherichia Shigella id.3504)	genus	rs113127095	A	G	0.151009	0.0406	0.0517	0.0425	0.032343	0.0293	3.33e-06	0.1649	0.001521	21.7958
Gut microbiota abundance (genus Escherichia Shigella id.3504)	genus	rs113513883	A	G	0.172283	0.0325	0.0577	0.03341	0.038041	0.033	5.28e-06	0.3255	0.001432	20.5079
Gut microbiota abundance (genus Escherichia Shigella id.3504)	genus	rs1154904	G	A	0.061338	0.0175	0.5358	0.5074	0.013064	0.0116	3.04e-06	0.1313	0.001538	22.0401
Gut microbiota abundance (genus Escherichia Shigella id.3504)	genus	rs118526	A	C	0.05944	-0.0112	0.6074	0.6991	0.013598	0.0127	8e-06	0.38	0.001334	19.105
Gut microbiota abundance (genus Escherichia Shigella id.3504)	genus	rs2798105	A	G	-0.10085	-0.0224	0.1183	0.09894	0.022205	0.0196	8.24e-06	0.2529	0.00144	20.6261
Gut microbiota abundance (genus Escherichia Shigella id.3504)	genus	rs4731451	G	A	-0.06099	0.0099	0.3718	0.3157	0.013516	0.0125	7.47e-06	0.4285	0.001421	20.3591
Gut microbiota abundance (genus Escherichia Shigella id.3504)	genus	rs57024273	T	C	0.062617	0.0114	0.3181	0.2576	0.013992	0.0133	9.7e-06	0.391	0.001398	20.025
Gut microbiota abundance (genus Escherichia Shigella id.3504)	genus	rs592299	T	C	-0.0592	-0.0196	0.4682	0.5445	0.012949	0.0117	4.77e-06	0.092901	0.001459	20.8998
Gut microbiota abundance (genus Escherichia Shigella id.3504)	genus	rs73208162	A	G	-0.1193	0.0128	0.0586	0.03231	0.024839	0.0334	2.19e-06	0.7009	0.00161	23.0634
Gut microbiota abundance (genus Eubacterium brachy group id.11296)	genus	rs112617308	T	C	-0.17087	-0.0051	0.0795	0.09271	0.036284	0.0201	2.38e-06	0.8007	0.001548	22.1741
Gut microbiota abundance (genus Eubacterium brachy group id.11296)	genus	rs12151423	G	A	-0.10133	-0.0074	0.5209	0.4811	0.022732	0.0116	9.27e-06	0.5218	0.001387	19.8663
Gut microbiota abundance (genus Eubacterium brachy group id.11296)	genus	rs13139592	T	C	-0.146	-0.0117	0.1223	0.1326	0.032719	0.0172	7.97e-06	0.4952	0.00139	19.9077
Gut microbiota abundance (genus Eubacterium brachy group id.11296)	genus	rs1384962	G	A	-0.12089	0.015	0.7893	0.6779	0.026626	0.0125	6.99e-06	0.2295	0.001439	20.6101
Gut microbiota abundance (genus Eubacterium brachy group id.11296)	genus	rs2913110	T	C	-0.10514	-0.0121	0.6223	0.6492	0.022942	0.0122	4.56e-06	0.3198	0.001466	21.0009
Gut microbiota abundance (genus Eubacterium brachy group id.11296)	genus	rs4862235	A	G	-0.10481	-0.0133	0.5557	0.5454	0.022575	0.0117	3.73e-06	0.2567	0.001504	21.5502
Gut microbiota abundance (genus Eubacterium brachy group id.11296)	genus	rs62348779	T	C	-0.20148	-0.0334	0.0815	0.07786	0.043286	0.0219	3.78e-06	0.1277	0.001512	21.6627
Gut microbiota abundance (genus Eubacterium brachy group id.11296)	genus	rs6591893	A	G	-0.10823	-0.0083	0.6521	0.6529	0.024032	0.0122	7.34e-06	0.496	0.001416	20.2777
Gut microbiota abundance (genus Eubacterium brachy group id.11296)	genus	rs720439	G	A	0.111927	-0.0025	0.7485	0.7531	0.025125	0.0135	7.03e-06	0.8507	0.001385	19.8422
Gut microbiota abundance (genus Eubacterium brachy group id.11296)	genus	rs73199919	T	C	-0.23672	-0.0074	0.0567	0.04925	0.053134	0.0269	8.16e-06	0.784099	0.001385	19.8455
Gut microbiota abundance (genus Eubacterium coprostanoligenes group id.11375)	genus	rs1020520	T	G	-0.05907	0.0365	0.2038	0.1517	0.013293	0.0162	8.89e-06	0.02403	0.001378	19.7443
Gut microbiota abundance (genus Eubacterium coprostanoligenes group id.11375)	genus	rs10444197	A	G	-0.05058	0.0142	0.3678	0.3475	0.011346	0.0122	5.98e-06	0.2443	0.001387	19.8742
Gut microbiota abundance (genus Eubacterium coprostanoligenes group id.11375)	genus	rs11052069	C	T	-0.04778	0.0005	0.5656	0.5587	0.010783	0.0117	9.38e-06	0.9667	0.001371	19.633
Gut microbiota abundance (genus Eubacterium coprostanoligenes group id.11375)	genus	rs11720857	C	T	0.063078	-0.0045	0.1769	0.1751	0.014449	0.0153	9.26e-06	0.7669	0.00133	19.0565
Gut microbiota abundance (genus Eubacterium coprostanoligenes group id.11375)	genus	rs12906958	C	T	-0.05332	0.0175	0.3022	0.2917	0.011594	0.0128	4.35e-06	0.1708	0.001476	21.1458
Gut microbiota abundance (genus Eubacterium coprostanoligenes group id.11375)	genus	rs17159861	C	T	0.096223	-0.0375	0.1332	0.1073	0.016839	0.0189	1.04e-08	0.047901	0.002277	32.6492
Gut microbiota abundance (genus Eubacterium coprostanoligenes group id.11375)	genus	rs2644213	A	G	-0.05388	-0.0027	0.7634	0.6943	0.012125	0.0126	9.86e-06	0.8276	0.001379	19.7487
Gut microbiota abundance (genus Eubacterium coprostanoligenes group id.11375)	genus	rs4076415	G	T	-0.05152	0.0171	0.5994	0.6309	0.011029	0.0121	1.99e-06	0.1593	0.001523	21.8125
Gut microbiota abundance (genus Eubacterium coprostanoligenes group id.11375)	genus	rs62024432	C	T	-0.07697	0.009	0.1252	0.09634	0.01721	0.0195	7.5e-06	0.645199	0.001396	19.9992
Gut microbiota abundance (genus Eubacterium coprostanoligenes group id.11375)	genus	rs6762473	A	C	-0.05216	-0.0032	0.6431	0.6607	0.011235	0.0122	4.26e-06	0.7913	0.001504	21.5486
Gut microbiota abundance (genus Eubacterium coprostanoligenes group id.11375)	genus	rs76898927	G	A	0.123055	-0.0352	0.0477	0.05382	0.026638	0.0259	4.79e-06	0.1742	0.00149	21.3379
Gut microbiota abundance (genus Eubacterium coprostanoligenes group id.11375)	genus	rs79895140	T	C	-0.0641	0.014	0.2167	0.1155	0.014115	0.0186	8.62e-06	0.4519	0.00144	20.6205
Gut microbiota abundance (genus Eubacterium coprostanoligenes group id.11375)	genus	rs9648214	T	C	-0.08287	0.0283	0.1183	0.08675	0.016431	0.0207	2.52e-07	0.1719	0.001775	25.4347
Gut microbiota abundance (genus Eubacterium eligens group id.14372)	genus	rs182318	G	A	-0.08249	0.0011	0.0775	0.0807	0.019562	0.0216	8.4e-06	0.9588	0.001242	17.782
Gut microbiota abundance (genus Eubacterium eligens group id.14372)	genus	rs2200429	A	G	-0.08888	0.0046	0.0736	0.09803	0.019848	0.0194	5.3e-06	0.8136	0.0014	20.0513
Gut microbiota abundance (genus Eubacterium eligens group id.14372)	genus	rs265534	T	G	-0.05638	-0.0016	0.4553	0.4683	0.012013	0.0117	2.27e-06	0.8882	0.001537	22.0212
Gut microbiota abundance (genus Eubacterium eligens group id.14372)	genus	rs4583233	A	C	0.067021	0.0038	0.334	0.2886	0.012812	0.013	2.84e-07	0.770801	0.001909	27.3594
Gut microbiota abundance (genus Eubacterium eligens group id.14372)	genus	rs56080211	T	C	-0.12309	-0.0285	0.9443	0.922	0.028274	0.0219	9.14e-06	0.1923	0.001323	18.9506
Gut microbiota abundance (genus Eubacterium eligens group id.14372)	genus	rs6923695	T	G	0.103268	0.02	0.0567	0.06654	0.022953	0.0233	4.87e-06	0.3919	0.001413	20.24
Gut microbiota abundance (genus Eubacterium fissicatena group id.14373)	genus	rs10147907	T	G	0.172263	0.0426	0.0686	0.0788	0.039601	0.0221	8.27e-06	0.05381	0.001321	18.9196
Gut microbiota abundance (genus Eubacterium fissicatena group id.14373)	genus	rs11818408	G	A	0.10585	0.0178	0.4771	0.396	0.023711	0.0119	8.2e-06	0.1359	0.001391	19.9254
Gut microbiota abundance (genus Eubacterium fissicatena group id.14373)	genus	rs11876297	T	C	0.131469	#######	0.2157	0.2838	0.028171	0.0131	2.67e-06	0.9919	0.00152	21.7759
Gut microbiota abundance (genus Eubacterium fissicatena group id.14373)	genus	rs151257695	A	G	0.20951	-0.0015	0.0805	0.07067	0.045485	0.0229	3.1e-06	0.9465	0.001481	21.2138
Gut microbiota abundance (genus Eubacterium fissicatena group id.14373)	genus	rs1768152	C	T	-0.13949	-0.011	0.8628	0.8951	0.031619	0.019	8.7e-06	0.5642	0.001359	19.4596
Gut microbiota abundance (genus Eubacterium fissicatena group id.14373)	genus	rs2733072	G	A	0.109644	-0.0027	0.4652	0.5022	0.022831	0.0117	1.49e-06	0.8148	0.00161	23.0608
Gut microbiota abundance (genus Eubacterium fissicatena group id.14373)	genus	rs3771393	T	C	-0.13084	0.0132	0.7157	0.8063	0.026667	0.0147	7.38e-07	0.3671	0.00168	24.0703
Gut microbiota abundance (genus Eubacterium fissicatena group id.14373)	genus	rs6934739	A	G	0.111463	0.01	0.2952	0.3323	0.025279	0.0123	9.75e-06	0.4149	0.001357	19.4396
Gut microbiota abundance (genus Eubacterium fissicatena group id.14373)	genus	rs7104872	G	A	0.138612	-0.03	0.1779	0.1106	0.029191	0.0189	2.73e-06	0.112	0.001574	22.5452
Gut microbiota abundance (genus Eubacterium hallii group id.11338)	genus	rs10501370	C	T	-0.11559	0.035	0.0527	0.06268	0.025249	0.024	5.42e-06	0.1457	0.001463	20.955
Gut microbiota abundance (genus Eubacterium hallii group id.11338)	genus	rs10798999	C	T	0.060166	-0.0092	0.2157	0.2686	0.012675	0.0131	2.61e-06	0.4821	0.001573	22.5286
Gut microbiota abundance (genus Eubacterium hallii group id.11338)	genus	rs10808115	C	A	0.050475	0.0065	0.5219	0.5116	0.010992	0.0116	4.42e-06	0.573499	0.001472	21.0823
Gut microbiota abundance (genus Eubacterium hallii group id.11338)	genus	rs117748144	T	C	-0.12658	-0.052	0.0427	0.05119	0.028712	0.0268	7.86e-06	0.05212	0.001357	19.4337
Gut microbiota abundance (genus Eubacterium hallii group id.11338)	genus	rs13116360	T	C	0.154124	0.0273	0.0626	0.06685	0.029719	0.0237	2.94e-07	0.2482	0.001877	26.8922
Gut microbiota abundance (genus Eubacterium hallii group id.11338)	genus	rs138531890	A	G	0.153138	-0.0019	0.0537	0.07873	0.034946	0.0217	5.43e-06	0.9317	0.001341	19.2008
Gut microbiota abundance (genus Eubacterium hallii group id.11338)	genus	rs17074066	T	C	-0.0814	0.062	0.0915	0.02033	0.018927	0.0424	9.35e-06	0.1435	0.001291	18.4927
Gut microbiota abundance (genus Eubacterium hallii group id.11338)	genus	rs17474256	G	A	0.081081	0.0042	0.1233	0.09808	0.018457	0.0197	9.45e-06	0.8303	0.001347	19.2946
Gut microbiota abundance (genus Eubacterium hallii group id.11338)	genus	rs281379	A	G	-0.04995	0.0095	0.4602	0.4086	0.011215	0.0118	9.33e-06	0.4195	0.001385	19.8348
Gut microbiota abundance (genus Eubacterium hallii group id.11338)	genus	rs28584818	A	G	0.126115	-0.0133	0.0686	0.07987	0.026863	0.0215	4.43e-06	0.5358	0.001538	22.0381
Gut microbiota abundance (genus Eubacterium hallii group id.11338)	genus	rs60254196	G	A	0.052283	0.0035	0.4592	0.5353	0.011187	0.0117	2.7e-06	0.7621	0.001525	21.8411
Gut microbiota abundance (genus Eubacterium hallii group id.11338)	genus	rs630939	C	T	-0.05089	0.0018	0.3996	0.4519	0.011435	0.0118	9.16e-06	0.8801	0.001383	19.8034
Gut microbiota abundance (genus Eubacterium hallii group id.11338)	genus	rs6550770	C	T	0.198087	-0.0018	0.9483	0.9578	0.044355	0.0292	4.82e-06	0.9501	0.001392	19.9423
Gut microbiota abundance (genus Eubacterium hallii group id.11338)	genus	rs74018587	C	T	0.208943	0.0208	0.0368	0.04041	0.043822	0.0294	3.7e-06	0.4783	0.001587	22.7306
Gut microbiota abundance (genus Eubacterium hallii group id.11338)	genus	rs78056098	G	T	-0.05074	0.026	0.3608	0.3557	0.011376	0.0121	8.29e-06	0.03167	0.001389	19.8928
Gut microbiota abundance (genus Eubacterium hallii group id.11338)	genus	rs949971	T	G	-0.05402	-0.0037	0.3837	0.3247	0.01161	0.0124	3.29e-06	0.763001	0.001511	21.6431
Gut microbiota abundance (genus Eubacterium nodatum group id.11297)	genus	rs10263623	C	T	0.193496	-0.0547	0.1044	0.03904	0.043902	0.0305	8.91e-06	0.07288	0.001356	19.4227
Gut microbiota abundance (genus Eubacterium nodatum group id.11297)	genus	rs10458299	T	C	-0.18775	-0.0063	0.0805	0.07427	0.041969	0.0224	8.37e-06	0.7788	0.001397	20.0104
Gut microbiota abundance (genus Eubacterium nodatum group id.11297)	genus	rs11006576	A	G	-0.11017	-0.0061	0.5129	0.54	0.024593	0.0117	7.99e-06	0.6024	0.001401	20.0641
Gut microbiota abundance (genus Eubacterium nodatum group id.11297)	genus	rs113893692	C	T	-0.18511	0.0136	0.0984	0.1231	0.040357	0.0178	5.76e-06	0.4441	0.001468	21.0349
Gut microbiota abundance (genus Eubacterium nodatum group id.11297)	genus	rs34297067	A	G	-0.18691	0.004	0.1392	0.1474	0.034148	0.0164	6.6e-08	0.809	0.00209	29.9552
Gut microbiota abundance (genus Eubacterium nodatum group id.11297)	genus	rs61841040	G	T	0.160621	0.0034	0.166	0.1968	0.034161	0.0147	3.56e-06	0.8153	0.001543	22.1047
Gut microbiota abundance (genus Eubacterium nodatum group id.11297)	genus	rs6818880	G	A	0.110081	#######	0.5447	0.5334	0.024596	0.0117	7.83e-06	0.9642	0.001398	20.0272
Gut microbiota abundance (genus Eubacterium nodatum group id.11297)	genus	rs77910827	C	T	0.201788	-0.0103	0.1034	0.1084	0.041357	0.0187	9.05e-07	0.583001	0.001661	23.8032
Gut microbiota abundance (genus Eubacterium nodatum group id.11297)	genus	rs7827125	C	T	0.1223	-0.0161	0.2823	0.2798	0.027133	0.0129	7.17e-06	0.2124	0.001418	20.3139
Gut microbiota abundance (genus Eubacterium nodatum group id.11297)	genus	rs7880204	T	C	-0.12545	-0.0069	0.2475	0.2458	0.02753	0.0135	6.84e-06	0.6096	0.001449	20.7628
Gut microbiota abundance (genus Eubacterium nodatum group id.11297)	genus	rs9425984	T	C	-0.13023	-0.0305	0.2386	0.2182	0.029235	0.0142	7.21e-06	0.03138	0.001385	19.8422
Gut microbiota abundance (genus Eubacterium oxidoreducens group id.11339)	genus	rs12129908	A	C	-0.08933	0.0002	0.5527	0.6014	0.019833	0.0119	5.8e-06	0.985	0.001416	20.2823
Gut microbiota abundance (genus Eubacterium oxidoreducens group id.11339)	genus	rs12423772	G	T	0.14098	0.0083	0.1501	0.1513	0.029503	0.0166	2.63e-06	0.616799	0.001594	22.831
Gut microbiota abundance (genus Eubacterium oxidoreducens group id.11339)	genus	rs2973294	G	T	0.092356	-0.0037	0.4205	0.4142	0.019544	0.0118	2.39e-06	0.7546	0.001559	22.3278
Gut microbiota abundance (genus Eubacterium oxidoreducens group id.11339)	genus	rs34561138	G	A	0.216145	-0.0573	0.0586	0.03895	0.045992	0.0308	2.51e-06	0.062721	0.001541	22.0834
Gut microbiota abundance (genus Eubacterium oxidoreducens group id.11339)	genus	rs440215	T	C	-0.09328	-0.0159	0.5378	0.5603	0.019529	0.0117	1.65e-06	0.174	0.001592	22.809
Gut microbiota abundance (genus Eubacterium rectale group id.14374)	genus	rs10248854	C	A	-0.05278	-0.0048	0.3598	0.396	0.011346	0.0118	4.21e-06	0.6846	0.00151	21.6375
Gut microbiota abundance (genus Eubacterium rectale group id.14374)	genus	rs10797540	A	G	0.050318	-0.0142	0.4344	0.4442	0.010839	0.0117	3.53e-06	0.2262	0.001504	21.5483
Gut microbiota abundance (genus Eubacterium rectale group id.14374)	genus	rs143694765	T	C	0.087003	0.001	0.0944	0.1029	0.019779	0.0192	9.75e-06	0.9595	0.001351	19.3461
Gut microbiota abundance (genus Eubacterium rectale group id.14374)	genus	rs2884897	A	G	-0.12936	-0.0127	0.0527	0.0353	0.028902	0.0314	6.44e-06	0.6859	0.001398	20.0312
Gut microbiota abundance (genus Eubacterium rectale group id.14374)	genus	rs314726	T	C	0.052882	-0.0062	0.4573	0.4968	0.010949	0.0117	1.38e-06	0.597601	0.001628	23.3262
Gut microbiota abundance (genus Eubacterium rectale group id.14374)	genus	rs35398954	A	G	-0.09014	0.0006	0.1213	0.1606	0.01746	0.0159	5.4e-07	0.9703	0.00186	26.6488
Gut microbiota abundance (genus Eubacterium rectale group id.14374)	genus	rs59427698	A	G	-0.0576	-0.0134	0.2028	0.1895	0.013085	0.015	5.37e-06	0.3717	0.001353	19.3762
Gut microbiota abundance (genus Eubacterium rectale group id.14374)	genus	rs62547233	A	G	0.053632	-0.002	0.3072	0.2847	0.01202	0.0129	9.9e-06	0.8756	0.00139	19.9053
Gut microbiota abundance (genus Eubacterium ruminantium group id.11340)	genus	rs10131724	C	A	0.199832	0.0099	0.9364	0.9008	0.041458	0.0196	2.39e-06	0.6145	0.001621	23.2305
Gut microbiota abundance (genus Eubacterium ruminantium group id.11340)	genus	rs10923018	G	A	0.072644	-0.0104	0.4722	0.5786	0.016092	0.0117	6.8e-06	0.3764	0.001422	20.3749
Gut microbiota abundance (genus Eubacterium ruminantium group id.11340)	genus	rs11637981	T	G	0.073258	-0.0218	0.5159	0.4432	0.016089	0.0117	5.44e-06	0.06278	0.001447	20.7301
Gut microbiota abundance (genus Eubacterium ruminantium group id.11340)	genus	rs13025464	C	T	0.073708	0.0153	0.6173	0.5969	0.016379	0.0119	6.97e-06	0.1991	0.001414	20.2494
Gut microbiota abundance (genus Eubacterium ruminantium group id.11340)	genus	rs139749	C	T	-0.08454	0.0164	0.3419	0.3419	0.017179	0.0123	8.59e-07	0.181	0.00169	24.216
Gut microbiota abundance (genus Eubacterium ruminantium group id.11340)	genus	rs16891896	G	A	-0.17479	0.0225	0.0586	0.08478	0.039057	0.0208	2.38e-06	0.2786	0.001398	20.0241
Gut microbiota abundance (genus Eubacterium ruminantium group id.11340)	genus	rs17519472	C	T	0.107804	0.0156	0.1541	0.1396	0.023398	0.0167	4.7e-06	0.3506	0.001482	21.2245
Gut microbiota abundance (genus Eubacterium ruminantium group id.11340)	genus	rs209813	G	A	-0.10349	0.0297	0.166	0.1449	0.023639	0.0164	9.23e-06	0.071049	0.001338	19.1627
Gut microbiota abundance (genus Eubacterium ruminantium group id.11340)	genus	rs2116427	A	G	0.091146	-0.0019	0.2565	0.2556	0.018235	0.0133	4.67e-07	0.8893	0.001743	24.9798
Gut microbiota abundance (genus Eubacterium ruminantium group id.11340)	genus	rs2229917	A	G	0.153538	0.0183	0.0666	0.04215	0.032392	0.0289	2.16e-06	0.5263	0.001568	22.4642
Gut microbiota abundance (genus Eubacterium ruminantium group id.11340)	genus	rs2418654	C	T	-0.07489	-0.0016	0.4781	0.4317	0.016585	0.0119	6.17e-06	0.895	0.001423	20.3855
Gut microbiota abundance (genus Eubacterium ruminantium group id.11340)	genus	rs2817174	C	T	-0.07343	0.0309	0.4294	0.3955	0.016369	0.0119	7.87e-06	0.009323	0.001405	20.1217
Gut microbiota abundance (genus Eubacterium ruminantium group id.11340)	genus	rs57340348	T	C	-0.09794	0.002	0.2147	0.2017	0.021217	0.0145	4.93e-06	0.8909	0.001487	21.3076
Gut microbiota abundance (genus Eubacterium ruminantium group id.11340)	genus	rs606117	G	A	-0.08332	0.005	0.668	0.7294	0.018056	0.0131	4.82e-06	0.704901	0.001486	21.2931
Gut microbiota abundance (genus Eubacterium ruminantium group id.11340)	genus	rs6676699	T	G	0.088812	0.0086	0.7783	0.6974	0.019645	0.0126	6.38e-06	0.4945	0.001427	20.436
Gut microbiota abundance (genus Eubacterium ruminantium group id.11340)	genus	rs7000472	G	A	0.076228	0.0179	0.6382	0.5835	0.016523	0.0118	4.07e-06	0.131	0.001486	21.281
Gut microbiota abundance (genus Eubacterium ruminantium group id.11340)	genus	rs72836424	C	T	-0.13983	0.0252	0.0954	0.1105	0.030069	0.0185	2.62e-06	0.174	0.001509	21.6208
Gut microbiota abundance (genus Eubacterium ruminantium group id.11340)	genus	rs73139629	A	C	-0.1151	-0.0228	0.1322	0.09243	0.024791	0.0203	5.36e-06	0.2614	0.001504	21.5521
Gut microbiota abundance (genus Eubacterium ventriosum group id.11341)	genus	rs11617697	A	G	-0.14335	-0.012	0.0477	0.056	0.028624	0.0255	7.22e-07	0.638	0.00175	25.0764
Gut microbiota abundance (genus Eubacterium ventriosum group id.11341)	genus	rs12964517	G	A	0.05872	0.0144	0.3161	0.2826	0.012345	0.0129	2.08e-06	0.2647	0.001579	22.6207
Gut microbiota abundance (genus Eubacterium ventriosum group id.11341)	genus	rs13082419	C	T	-0.07155	-0.0042	0.17	0.1099	0.016137	0.0186	9.56e-06	0.8204	0.001372	19.658
Gut microbiota abundance (genus Eubacterium ventriosum group id.11341)	genus	rs16884680	G	T	-0.09064	-0.0424	0.1074	0.1047	0.019191	0.019	1.74e-06	0.02581	0.001557	22.3057
Gut microbiota abundance (genus Eubacterium ventriosum group id.11341)	genus	rs35179274	C	T	-0.06273	-0.0022	0.2435	0.1792	0.013786	0.0153	5.76e-06	0.8851	0.001445	20.6996
Gut microbiota abundance (genus Eubacterium ventriosum group id.11341)	genus	rs3809430	T	C	-0.05482	0.0145	0.3479	0.3066	0.011843	0.0126	3.55e-06	0.25	0.001495	21.4229
Gut microbiota abundance (genus Eubacterium ventriosum group id.11341)	genus	rs57199565	T	C	0.078339	0.0314	0.2406	0.1997	0.016026	0.0152	7.97e-07	0.03885	0.001668	23.8927
Gut microbiota abundance (genus Eubacterium ventriosum group id.11341)	genus	rs66746423	C	T	0.07515	-0.0113	0.1561	0.1516	0.016498	0.0163	6.11e-06	0.4855	0.001448	20.7466
Gut microbiota abundance (genus Eubacterium ventriosum group id.11341)	genus	rs6704822	G	A	-0.07392	0.0098	0.8837	0.8695	0.016671	0.0171	6.62e-06	0.565999	0.001372	19.6581
Gut microbiota abundance (genus Eubacterium ventriosum group id.11341)	genus	rs72783037	C	A	0.065893	-0.0222	0.1869	0.2064	0.014375	0.0143	6.55e-06	0.1215	0.001467	21.0095
Gut microbiota abundance (genus Eubacterium ventriosum group id.11341)	genus	rs73615400	T	C	-0.09563	0.0071	0.0905	0.09644	0.019343	0.0197	9.54e-07	0.719999	0.001706	24.4395
Gut microbiota abundance (genus Eubacterium ventriosum group id.11341)	genus	rs73849225	T	C	0.097571	0.0068	0.0795	0.08221	0.022439	0.0212	5.21e-06	0.747599	0.00132	18.9052
Gut microbiota abundance (genus Eubacterium ventriosum group id.11341)	genus	rs78250280	G	A	0.074976	-0.013	0.1491	0.1422	0.01644	0.0168	3.36e-06	0.4383	0.001452	20.7951
Gut microbiota abundance (genus Eubacterium ventriosum group id.11341)	genus	rs876734	T	C	0.06187	0.011	0.7107	0.7166	0.013253	0.013	2.89e-06	0.3995	0.001521	21.7898
Gut microbiota abundance (genus Eubacterium ventriosum group id.11341)	genus	rs9316536	T	G	-0.08171	0.0112	0.1362	0.1444	0.018312	0.0167	7.84e-06	0.5022	0.00139	19.9079
Gut microbiota abundance (genus Eubacterium xylanophilum group id.14375)	genus	rs10140184	A	C	0.05768	0.0212	0.4125	0.4731	0.012599	0.0118	4.96e-06	0.07308	0.001463	20.9561
Gut microbiota abundance (genus Eubacterium xylanophilum group id.14375)	genus	rs10917203	A	C	0.061263	0.0026	0.335	0.393	0.013092	0.0119	3.15e-06	0.8257	0.001528	21.8952
Gut microbiota abundance (genus Eubacterium xylanophilum group id.14375)	genus	rs112176119	C	T	-0.11346	-0.0054	0.0646	0.09265	0.024576	0.0203	3.33e-06	0.7901	0.001487	21.3087
Gut microbiota abundance (genus Eubacterium xylanophilum group id.14375)	genus	rs13239072	G	A	0.068743	-0.017	0.2753	0.2759	0.014273	0.013	1.82e-06	0.1923	0.001619	23.1939
Gut microbiota abundance (genus Eubacterium xylanophilum group id.14375)	genus	rs17830032	G	A	-0.1606	0.0416	0.0537	0.08138	0.031052	0.0211	2.39e-07	0.049	0.001866	26.7454
Gut microbiota abundance (genus Eubacterium xylanophilum group id.14375)	genus	rs1999224	G	T	-0.09491	-0.0101	0.0885	0.09762	0.02035	0.0196	3.75e-06	0.606301	0.001518	21.7459
Gut microbiota abundance (genus Eubacterium xylanophilum group id.14375)	genus	rs2012708	G	A	-0.05732	0.0018	0.6362	0.6561	0.012691	0.0122	6.53e-06	0.8816	0.001424	20.3985
Gut microbiota abundance (genus Eubacterium xylanophilum group id.14375)	genus	rs2213117	T	G	0.08778	0.0066	0.161	0.1624	0.018901	0.016	4.21e-06	0.679	0.001505	21.565
Gut microbiota abundance (genus Eubacterium xylanophilum group id.14375)	genus	rs75586835	A	G	-0.1145	0.0008	0.0666	0.07028	0.026346	0.0229	9.39e-06	0.9735	0.001319	18.8852
Gut microbiota abundance (genus Faecalibacterium id.2057)	genus	rs10927394	G	T	-0.23226	0.0009	0.0268	0.01915	0.051236	0.0425	7.02e-06	0.9837	0.001434	20.5465
Gut microbiota abundance (genus Faecalibacterium id.2057)	genus	rs114946999	C	T	-0.08616	-0.004	0.0984	0.1259	0.01896	0.0175	5.7e-06	0.8205	0.001441	20.6461
Gut microbiota abundance (genus Faecalibacterium id.2057)	genus	rs11776390	T	C	-0.07835	0.0199	0.0895	0.06653	0.017183	0.0233	6.4e-06	0.3919	0.001451	20.7904
Gut microbiota abundance (genus Faecalibacterium id.2057)	genus	rs1271565	C	T	-0.05763	-0.0086	0.2724	0.2618	0.011965	0.0132	1.3e-06	0.5138	0.001619	23.1923
Gut microbiota abundance (genus Faecalibacterium id.2057)	genus	rs12753492	A	C	0.064131	-0.0265	0.1491	0.1129	0.014993	0.0185	8.8e-06	0.1525	0.001277	18.2925
Gut microbiota abundance (genus Faecalibacterium id.2057)	genus	rs2835874	T	C	-0.08664	-0.0024	0.0696	0.03516	0.01965	0.0321	7.54e-06	0.9393	0.001357	19.4368
Gut microbiota abundance (genus Faecalibacterium id.2057)	genus	rs6910935	G	A	-0.13486	0.0453	0.9463	0.94	0.027703	0.0246	1.38e-06	0.06526	0.001654	23.6958
Gut microbiota abundance (genus Faecalibacterium id.2057)	genus	rs75499067	C	T	0.227585	-0.0143	0.0636	0.07503	0.046552	0.0222	1.76e-06	0.5201	0.001668	23.8971
Gut microbiota abundance (genus Faecalibacterium id.2057)	genus	rs79656633	T	C	0.145631	0.0249	0.1054	0.101	0.032302	0.0193	8.14e-06	0.1968	0.001419	20.3231
Gut microbiota abundance (genus Faecalibacterium id.2057)	genus	rs9536330	T	C	-0.04832	0.0082	0.4085	0.4722	0.010797	0.0116	5.33e-06	0.4817	0.001398	20.0232
Gut microbiota abundance (genus Family XIII AD3011 group id.11293)	genus	rs11126423	T	C	-0.09044	0.0239	0.8867	0.9058	0.01963	0.0206	5.91e-06	0.2455	0.001482	21.2234
Gut microbiota abundance (genus Family XIII AD3011 group id.11293)	genus	rs11736617	G	A	-0.07595	0.0098	0.1203	0.05548	0.01721	0.0257	9.02e-06	0.704001	0.001359	19.4724
Gut microbiota abundance (genus Family XIII AD3011 group id.11293)	genus	rs12812672	T	C	-0.09607	0.0031	0.0736	0.07171	0.020828	0.0227	2.56e-06	0.8902	0.001485	21.2703
Gut microbiota abundance (genus Family XIII AD3011 group id.11293)	genus	rs149302	T	C	-0.06456	0.0081	0.2127	0.2323	0.014323	0.0138	7.48e-06	0.5571	0.001418	20.3178
Gut microbiota abundance (genus Family XIII AD3011 group id.11293)	genus	rs16840310	G	A	0.060805	0.0029	0.6282	0.5689	0.012215	0.0118	6.75e-07	0.805	0.001729	24.7766
Gut microbiota abundance (genus Family XIII AD3011 group id.11293)	genus	rs16940167	C	T	0.073255	-0.012	0.169	0.1903	0.01599	0.0148	3.91e-06	0.4157	0.001465	20.986
Gut microbiota abundance (genus Family XIII AD3011 group id.11293)	genus	rs17156849	G	A	-0.11289	-0.0283	0.0626	0.05919	0.024529	0.0246	4.19e-06	0.2499	0.001478	21.1783
Gut microbiota abundance (genus Family XIII AD3011 group id.11293)	genus	rs62029761	A	G	0.128753	-0.0292	0.0676	0.05825	0.0276	0.0261	3.89e-06	0.2618	0.001519	21.7585
Gut microbiota abundance (genus Family XIII AD3011 group id.11293)	genus	rs62200412	C	T	-0.08009	-0.0033	0.171	0.2617	0.016383	0.0133	5.8e-07	0.8057	0.001667	23.891
Gut microbiota abundance (genus Family XIII AD3011 group id.11293)	genus	rs72730932	C	A	-0.08996	-0.0047	0.164	0.09359	0.017711	0.02	6.89e-07	0.8162	0.0018	25.7945
Gut microbiota abundance (genus Family XIII AD3011 group id.11293)	genus	rs739451	C	T	0.064959	0.0193	0.1759	0.2078	0.014753	0.0142	7.88e-06	0.1761	0.001353	19.3835
Gut microbiota abundance (genus Family XIII AD3011 group id.11293)	genus	rs9276029	A	G	-0.08114	0.0074	0.168	0.1958	0.018567	0.0157	8.93e-06	0.636099	0.001333	19.0947
Gut microbiota abundance (genus Family XIII AD3011 group id.11293)	genus	rs9837139	A	G	0.10752	-0.0021	0.0815	0.08462	0.024048	0.021	8.71e-06	0.9221	0.001395	19.9872
Gut microbiota abundance (genus Family XIII UCG001 id.11294)	genus	rs112362903	A	G	-0.14905	0.0044	0.0427	0.03441	0.033327	0.0323	7.88e-06	0.8917	0.001396	19.9982
Gut microbiota abundance (genus Family XIII UCG001 id.11294)	genus	rs12049454	T	C	-0.06473	0.0327	0.3012	0.394	0.013407	0.0119	1.17e-06	0.006134	0.001627	23.3086
Gut microbiota abundance (genus Family XIII UCG001 id.11294)	genus	rs1426266	C	T	0.066552	0.0087	0.7038	0.7273	0.013715	0.0131	1.25e-06	0.5055	0.001643	23.5432
Gut microbiota abundance (genus Family XIII UCG001 id.11294)	genus	rs3842897	G	A	-0.11264	0.0397	0.0646	0.08919	0.024275	0.0205	5.2e-06	0.05254	0.001503	21.5276
Gut microbiota abundance (genus Family XIII UCG001 id.11294)	genus	rs62414802	C	T	-0.06119	-0.0221	0.2982	0.2491	0.013457	0.0134	4.29e-06	0.099111	0.001443	20.6733
Gut microbiota abundance (genus Family XIII UCG001 id.11294)	genus	rs7119679	G	A	-0.08091	-0.0263	0.1501	0.2423	0.017478	0.0136	3.52e-06	0.052811	0.001496	21.4257
Gut microbiota abundance (genus Family XIII UCG001 id.11294)	genus	rs76463770	A	G	0.19313	0.0016	0.0517	0.02998	0.041987	0.0344	3.77e-06	0.9623	0.001477	21.1552
Gut microbiota abundance (genus Family XIII UCG001 id.11294)	genus	rs8076666	G	A	-0.08866	0.015	0.8638	0.8803	0.019809	0.0179	8.02e-06	0.4023	0.001398	20.0264
Gut microbiota abundance (genus Flavonifractor id.2059)	genus	rs114873521	C	T	-0.13007	0.0631	0.0765	0.07331	0.029409	0.0226	7.13e-06	0.005287	0.001365	19.5579
Gut microbiota abundance (genus Flavonifractor id.2059)	genus	rs11811696	T	C	-0.11606	0.005	0.1103	0.08229	0.024101	0.021	2.07e-06	0.8107	0.001618	23.1873
Gut microbiota abundance (genus Flavonifractor id.2059)	genus	rs12030302	G	A	0.069228	0.0338	0.5089	0.5282	0.013747	0.0116	5.61e-07	0.0037	0.00177	25.3572
Gut microbiota abundance (genus Flavonifractor id.2059)	genus	rs34066017	A	G	0.076429	0.0101	0.2455	0.2063	0.015979	0.0144	1.52e-06	0.4822	0.001597	22.8753
Gut microbiota abundance (genus Flavonifractor id.2059)	genus	rs806808	C	T	-0.06673	-0.0074	0.5239	0.5589	0.013656	0.0117	1.18e-06	0.5255	0.001666	23.8736
Gut microbiota abundance (genus Fusicatenibacter id.11305)	genus	rs10439674	A	G	-0.05721	0.0178	0.2018	0.2029	0.013001	0.0144	7.68e-06	0.2178	0.001352	19.3639
Gut microbiota abundance (genus Fusicatenibacter id.11305)	genus	rs167879	T	C	0.065954	0.0343	0.833	0.8524	0.014876	0.0165	5.87e-06	0.03778	0.001372	19.6533
Gut microbiota abundance (genus Fusicatenibacter id.11305)	genus	rs1864685	A	C	-0.04948	-0.0043	0.4652	0.4066	0.010811	0.0118	4.96e-06	0.7145	0.001462	20.9462
Gut microbiota abundance (genus Fusicatenibacter id.11305)	genus	rs2025938	G	A	-0.09673	-0.0298	0.0765	0.06592	0.020543	0.0238	2.99e-06	0.2107	0.001547	22.1691
Gut microbiota abundance (genus Fusicatenibacter id.11305)	genus	rs206581	A	G	-0.05683	-0.0111	0.2087	0.2174	0.012789	0.0142	8.96e-06	0.4329	0.001378	19.7448
Gut microbiota abundance (genus Fusicatenibacter id.11305)	genus	rs2132128	G	A	-0.07719	-0.016	0.165	0.1029	0.016034	0.0194	1.08e-06	0.409	0.001617	23.1724
Gut microbiota abundance (genus Fusicatenibacter id.11305)	genus	rs3303	T	C	-0.09537	0.0043	0.0765	0.06421	0.020407	0.024	3.94e-06	0.8574	0.001524	21.8356
Gut microbiota abundance (genus Fusicatenibacter id.11305)	genus	rs4378146	A	C	-0.06167	0.0088	0.2416	0.2559	0.012526	0.0133	7.2e-07	0.5098	0.001691	24.2358
Gut microbiota abundance (genus Fusicatenibacter id.11305)	genus	rs60254196	G	A	0.049243	0.0035	0.4592	0.5353	0.010937	0.0117	5.47e-06	0.7621	0.001415	20.2706
Gut microbiota abundance (genus Fusicatenibacter id.11305)	genus	rs62187631	T	C	-0.07106	0.0064	0.1402	0.1916	0.015924	0.0148	4.55e-06	0.6627	0.00139	19.909
Gut microbiota abundance (genus Fusicatenibacter id.11305)	genus	rs62353480	A	G	-0.07014	0.0098	0.171	0.1755	0.014559	0.0154	1.57e-06	0.527499	0.00162	23.2065
Gut microbiota abundance (genus Fusicatenibacter id.11305)	genus	rs6515626	G	A	0.141575	-0.0012	0.0616	0.06688	0.031356	0.0233	7.29e-06	0.9587	0.001423	20.3833
Gut microbiota abundance (genus Fusicatenibacter id.11305)	genus	rs704418	C	T	-0.07391	0.0183	0.8141	0.8682	0.015107	0.0176	7.77e-07	0.2967	0.00167	23.9332
Gut microbiota abundance (genus Fusicatenibacter id.11305)	genus	rs73103914	A	G	-0.05973	0.0038	0.1779	0.1503	0.013446	0.0163	8.3e-06	0.8164	0.001378	19.7327
Gut microbiota abundance (genus Fusicatenibacter id.11305)	genus	rs792108	C	T	0.050835	-0.0073	0.6461	0.5907	0.011384	0.0118	8.5e-06	0.5359	0.001392	19.9363
Gut microbiota abundance (genus Fusicatenibacter id.11305)	genus	rs8028026	G	A	0.079215	0.0093	0.9085	0.9074	0.018051	0.0202	8.06e-06	0.6448	0.001344	19.2562
Gut microbiota abundance (genus Fusicatenibacter id.11305)	genus	rs8063430	T	C	-0.10403	-0.0309	0.0596	0.05071	0.022217	0.0268	4.93e-06	0.2494	0.00153	21.9206
Gut microbiota abundance (genus Fusicatenibacter id.11305)	genus	rs9905659	G	A	-0.06162	0.0083	0.1879	0.1839	0.013658	0.0151	7.31e-06	0.584201	0.001421	20.3513
Gut microbiota abundance (genus Gordonibacter id.821)	genus	rs13412653	A	C	0.107597	-0.0015	0.3539	0.3712	0.023923	0.012	8.61e-06	0.9032	0.001412	20.2263
Gut microbiota abundance (genus Gordonibacter id.821)	genus	rs16955299	G	A	-0.19642	0.0125	0.0835	0.09888	0.043354	0.0196	6.37e-06	0.5224	0.001433	20.5244
Gut microbiota abundance (genus Gordonibacter id.821)	genus	rs322296	G	A	0.17869	-0.001	0.1193	0.07447	0.037722	0.0222	4.02e-06	0.9625	0.001566	22.4363
Gut microbiota abundance (genus Gordonibacter id.821)	genus	rs35042269	C	A	-0.18029	0.0233	0.1889	0.114	0.04033	0.0184	8.11e-06	0.2054	0.001395	19.9825
Gut microbiota abundance (genus Gordonibacter id.821)	genus	rs3765837	T	G	-0.19073	0.03	0.0785	0.07197	0.043361	0.0226	7.17e-06	0.1847	0.001351	19.3454
Gut microbiota abundance (genus Gordonibacter id.821)	genus	rs4596722	G	A	-0.10291	0.0125	0.5239	0.5001	0.023157	0.0116	9.06e-06	0.2835	0.001379	19.7456
Gut microbiota abundance (genus Gordonibacter id.821)	genus	rs61934597	C	T	-0.1725	0.0119	0.0755	0.06275	0.038857	0.024	8.37e-06	0.6207	0.001376	19.7043
Gut microbiota abundance (genus Gordonibacter id.821)	genus	rs71545975	A	G	-0.15397	0.0013	0.173	0.1706	0.033892	0.0154	7.04e-06	0.9325	0.001441	20.6364
Gut microbiota abundance (genus Gordonibacter id.821)	genus	rs72714787	C	A	0.181405	-0.0353	0.1044	0.1316	0.03771	0.0171	1.43e-06	0.03937	0.001615	23.1377
Gut microbiota abundance (genus Gordonibacter id.821)	genus	rs72939513	A	G	-0.21399	-0.0025	0.0537	0.05142	0.049059	0.0265	7.98e-06	0.9233	0.001328	19.0233
Gut microbiota abundance (genus Gordonibacter id.821)	genus	rs7294633	T	C	-0.12867	0.015	0.6491	0.7271	0.024995	0.0131	3.44e-07	0.2532	0.001849	26.4973
Gut microbiota abundance (genus Gordonibacter id.821)	genus	rs768830	A	G	-0.14985	-0.0144	0.8708	0.844	0.033332	0.0161	7.76e-06	0.3717	0.001411	20.2095
Gut microbiota abundance (genus Haemophilus id.3698)	genus	rs10781340	A	G	-0.09489	0.0094	0.834	0.8743	0.020322	0.0177	4.32e-06	0.5962	0.001522	21.8
Gut microbiota abundance (genus Haemophilus id.3698)	genus	rs111582866	G	A	-0.12427	-0.0165	0.1014	0.08728	0.026016	0.0207	1.27e-06	0.4244	0.001592	22.8116
Gut microbiota abundance (genus Haemophilus id.3698)	genus	rs35509	G	A	0.128249	-0.0048	0.0785	0.04252	0.026878	0.029	2.01e-06	0.8699	0.001589	22.7644
Gut microbiota abundance (genus Haemophilus id.3698)	genus	rs4822728	T	C	0.070586	0.0031	0.4374	0.4829	0.015139	0.0116	3.48e-06	0.7898	0.001517	21.7368
Gut microbiota abundance (genus Haemophilus id.3698)	genus	rs76022354	C	T	0.244638	-0.025	0.0328	0.04969	0.05055	0.027	1.83e-06	0.3539	0.001634	23.4174
Gut microbiota abundance (genus Haemophilus id.3698)	genus	rs78909003	T	C	-0.24626	-0.0257	0.0497	0.05508	0.050392	0.0258	1.67e-06	0.3189	0.001666	23.8772
Gut microbiota abundance (genus Haemophilus id.3698)	genus	rs9328464	T	C	0.07231	-0.0269	0.492	0.4468	0.01488	0.0117	1.42e-06	0.02103	0.001648	23.6119
Gut microbiota abundance (genus Haemophilus id.3698)	genus	rs9382510	C	T	-0.09352	0.0108	0.2455	0.2645	0.017265	0.0132	7.12e-08	0.4116	0.002047	29.3379
Gut microbiota abundance (genus Haemophilus id.3698)	genus	rs9895850	T	C	-0.19296	0.0286	0.0497	0.04384	0.041676	0.0283	2.14e-06	0.3128	0.001496	21.4338
Gut microbiota abundance (genus Holdemanella id.11393)	genus	rs12513188	G	A	0.090391	0.0002	0.2217	0.2692	0.019528	0.013	4.65e-06	0.9893	0.001495	21.4234
Gut microbiota abundance (genus Holdemanella id.11393)	genus	rs17586763	T	C	-0.22729	-0.0505	0.0179	0.05125	0.051014	0.0265	7.72e-06	0.05676	0.001386	19.8477
Gut microbiota abundance (genus Holdemanella id.11393)	genus	rs1926302	G	A	-0.10797	0.0179	0.1531	0.2255	0.023142	0.0139	7.5e-06	0.1969	0.001519	21.7649
Gut microbiota abundance (genus Holdemanella id.11393)	genus	rs34187114	C	A	-0.10451	0.0005	0.166	0.1109	0.022601	0.0186	5.13e-06	0.9802	0.001492	21.3776
Gut microbiota abundance (genus Holdemanella id.11393)	genus	rs35228298	G	A	0.093483	-0.0171	0.2465	0.1608	0.020289	0.0159	7.3e-06	0.283	0.001482	21.2277
Gut microbiota abundance (genus Holdemanella id.11393)	genus	rs4541991	T	C	-0.09273	0.0196	0.2356	0.3238	0.019444	0.0124	2.1e-06	0.114	0.001588	22.7438
Gut microbiota abundance (genus Holdemanella id.11393)	genus	rs607782	C	T	0.085421	0.0209	0.6183	0.6085	0.017252	0.0121	7.19e-07	0.084171	0.001711	24.5143
Gut microbiota abundance (genus Holdemanella id.11393)	genus	rs62113381	T	C	-0.10545	#######	0.159	0.1312	0.023203	0.0173	5.54e-06	0.9704	0.001442	20.6502
Gut microbiota abundance (genus Holdemanella id.11393)	genus	rs73011279	T	C	-0.09617	-0.0027	0.2078	0.2332	0.019934	0.0138	1.36e-06	0.843	0.001624	23.2712
Gut microbiota abundance (genus Holdemanella id.11393)	genus	rs75764681	T	C	-0.2831	-0.0122	0.0626	0.04496	0.0599	0.0284	1.94e-06	0.6666	0.001559	22.3345
Gut microbiota abundance (genus Holdemanella id.11393)	genus	rs8113760	G	A	0.078999	0.0428	0.3519	0.3099	0.01734	0.0126	4.62e-06	0.000696	0.001449	20.7532
Gut microbiota abundance (genus Holdemania id.2157)	genus	rs10885477	T	C	-0.13514	0.0272	0.0616	0.05009	0.030189	0.0269	8.6e-06	0.312	0.001399	20.0345
Gut microbiota abundance (genus Holdemania id.2157)	genus	rs11080063	G	A	-0.06652	-0.0124	0.4662	0.4052	0.014984	0.0118	6.67e-06	0.2961	0.001376	19.7086
Gut microbiota abundance (genus Holdemania id.2157)	genus	rs111745969	A	G	0.120677	0.031	0.0795	0.1361	0.026578	0.017	3.71e-06	0.06847	0.001439	20.613
Gut microbiota abundance (genus Holdemania id.2157)	genus	rs113593397	A	G	-0.12894	0.0324	0.1024	0.09618	0.028253	0.0198	9.36e-06	0.1017	0.001454	20.824
Gut microbiota abundance (genus Holdemania id.2157)	genus	rs116500994	G	T	-0.13755	-0.0113	0.0517	0.04754	0.029339	0.0271	2.34e-06	0.676901	0.001534	21.9777
Gut microbiota abundance (genus Holdemania id.2157)	genus	rs12701617	A	G	-0.06606	-0.0067	0.4583	0.4645	0.014943	0.0116	9.52e-06	0.5612	0.001364	19.5425
Gut microbiota abundance (genus Holdemania id.2157)	genus	rs1867876	T	C	0.084292	0.0016	0.2942	0.298	0.016219	0.0127	2.74e-07	0.8974	0.001884	27.0055
Gut microbiota abundance (genus Holdemania id.2157)	genus	rs4146507	C	T	0.079488	0.0011	0.2217	0.2445	0.0177	0.0135	7.23e-06	0.9348	0.001408	20.1644
Gut microbiota abundance (genus Holdemania id.2157)	genus	rs73139538	G	A	-0.14859	-0.0383	0.0527	0.0301	0.032747	0.0343	7.77e-06	0.2648	0.001437	20.5874
Gut microbiota abundance (genus Holdemania id.2157)	genus	rs77293403	A	G	0.164556	-0.0299	0.0457	0.03536	0.034178	0.0321	1.77e-06	0.352	0.001618	23.1785
Gut microbiota abundance (genus Holdemania id.2157)	genus	rs80149660	C	T	-0.23299	-0.0147	0.0586	0.04386	0.051918	0.0281	6.04e-06	0.6	0.001406	20.1355
Gut microbiota abundance (genus Holdemania id.2157)	genus	rs9500080	C	T	0.092676	0.0288	0.2346	0.1712	0.017889	0.0155	4.09e-07	0.062599	0.001873	26.8364
Gut microbiota abundance (genus Holdemania id.2157)	genus	rs9529719	C	T	-0.07404	0.0117	0.675	0.6765	0.016049	0.0124	5.97e-06	0.3464	0.001485	21.278
Gut microbiota abundance (genus Holdemania id.2157)	genus	rs967319	T	C	0.078864	0.0099	0.2465	0.2396	0.017674	0.0136	8.38e-06	0.467599	0.00139	19.907
Gut microbiota abundance (genus Howardella id.2000)	genus	rs10048062	C	T	-0.14735	0.0142	0.1074	0.08847	0.033653	0.0211	8.59e-06	0.5012	0.001338	19.1691
Gut microbiota abundance (genus Howardella id.2000)	genus	rs12452946	A	G	-0.10583	0.0154	0.501	0.4978	0.022894	0.0116	3.8e-06	0.1855	0.001492	21.3666
Gut microbiota abundance (genus Howardella id.2000)	genus	rs1484873	G	A	0.227831	0.0144	0.9314	0.8482	0.046335	0.0162	2.56e-06	0.3764	0.001687	24.1739
Gut microbiota abundance (genus Howardella id.2000)	genus	rs17167098	G	A	-0.16937	-0.0232	0.1133	0.1366	0.035207	0.017	1.12e-06	0.172	0.001615	23.1387
Gut microbiota abundance (genus Howardella id.2000)	genus	rs2154047	A	C	0.192557	-0.0044	0.9324	0.9118	0.042009	0.0206	9.97e-06	0.83	0.001466	21.0071
Gut microbiota abundance (genus Howardella id.2000)	genus	rs36081916	T	C	-0.18123	-0.0261	0.1113	0.08937	0.040299	0.0206	4.7e-06	0.2046	0.001412	20.2217
Gut microbiota abundance (genus Howardella id.2000)	genus	rs3791893	A	G	0.147035	-0.0137	0.1233	0.1429	0.034023	0.0165	9.5e-06	0.408	0.001304	18.6739
Gut microbiota abundance (genus Howardella id.2000)	genus	rs609430	T	G	-0.11205	-0.0155	0.339	0.3493	0.023933	0.0121	3.34e-06	0.2034	0.00153	21.9148
Gut microbiota abundance (genus Howardella id.2000)	genus	rs672217	G	A	0.164146	-0.0221	0.1412	0.1988	0.034999	0.0145	3.52e-06	0.1282	0.001535	21.9928
Gut microbiota abundance (genus Hungatella id.11306)	genus	rs10044993	A	C	-0.13955	-0.0191	0.8827	0.9146	0.031675	0.021	8.07e-06	0.3622	0.001355	19.4067
Gut microbiota abundance (genus Hungatella id.11306)	genus	rs13128780	T	C	-0.14973	0	0.1451	0.1884	0.031278	0.0149	1.75e-06	1	0.001599	22.9118
Gut microbiota abundance (genus Hungatella id.11306)	genus	rs13249325	T	G	-0.10002	0.0003	0.3668	0.4684	0.022588	0.0117	9.69e-06	0.9829	0.001369	19.6052
Gut microbiota abundance (genus Hungatella id.11306)	genus	rs17092615	G	A	0.152235	0.0086	0.1243	0.1393	0.033787	0.0167	7.38e-06	0.6083	0.001417	20.2991
Gut microbiota abundance (genus Hungatella id.11306)	genus	rs72759041	G	T	-0.12603	0.0051	0.2346	0.2088	0.028224	0.0144	3.86e-06	0.7208	0.001392	19.9347
Gut microbiota abundance (genus Intestinibacter id.11345)	genus	rs10805326	A	G	-0.07752	-0.0077	0.7217	0.7061	0.013967	0.0128	3.55e-08	0.5474	0.002149	30.799
Gut microbiota abundance (genus Intestinibacter id.11345)	genus	rs11109097	T	C	-0.06243	0.0054	0.6879	0.5087	0.013854	0.0117	5.49e-06	0.6446	0.001417	20.3022
Gut microbiota abundance (genus Intestinibacter id.11345)	genus	rs118030283	G	A	-0.15183	0.0045	0.0378	0.04498	0.032447	0.0281	2.67e-06	0.8724	0.001528	21.8926
Gut microbiota abundance (genus Intestinibacter id.11345)	genus	rs16938435	T	C	-0.11219	0.0077	0.0606	0.09652	0.023544	0.0197	1.8e-06	0.6938	0.001585	22.703
Gut microbiota abundance (genus Intestinibacter id.11345)	genus	rs2098844	T	C	0.05753	-0.0024	0.5755	0.6213	0.012842	0.0121	6.79e-06	0.8452	0.001401	20.067
Gut microbiota abundance (genus Intestinibacter id.11345)	genus	rs2702387	G	A	-0.06086	0.003	0.6481	0.5957	0.013215	0.0118	4.26e-06	0.7993	0.00148	21.2052
Gut microbiota abundance (genus Intestinibacter id.11345)	genus	rs4327025	G	A	-0.08103	0.0066	0.1948	0.1856	0.01544	0.0149	1.64e-07	0.6568	0.001922	27.5424
Gut microbiota abundance (genus Intestinibacter id.11345)	genus	rs447950	A	G	0.062834	-0.0124	0.2992	0.3754	0.013665	0.012	5.64e-06	0.3048	0.001476	21.1397
Gut microbiota abundance (genus Intestinibacter id.11345)	genus	rs478972	C	T	0.142681	0.0188	0.9404	0.9087	0.029712	0.02	1.82e-06	0.3481	0.001609	23.0579
Gut microbiota abundance (genus Intestinibacter id.11345)	genus	rs6062862	A	G	0.092451	-0.0071	0.0944	0.08293	0.020466	0.021	6.68e-06	0.7345	0.001424	20.4034
Gut microbiota abundance (genus Intestinibacter id.11345)	genus	rs62430350	T	C	0.151096	-0.029	0.0577	0.03662	0.035148	0.0314	6.84e-06	0.3551	0.00129	18.4779
Gut microbiota abundance (genus Intestinibacter id.11345)	genus	rs68093214	C	T	0.066226	0.0157	0.2575	0.2409	0.014988	0.0136	9.26e-06	0.2465	0.001363	19.522
Gut microbiota abundance (genus Intestinibacter id.11345)	genus	rs6875660	C	T	0.089046	-0.0394	0.1233	0.06065	0.019391	0.0246	3.06e-06	0.1085	0.001472	21.0856
Gut microbiota abundance (genus Intestinibacter id.11345)	genus	rs893394	G	A	0.058332	0.0024	0.4195	0.4529	0.013073	0.0118	7.85e-06	0.8381	0.00139	19.9073
Gut microbiota abundance (genus Intestinibacter id.11345)	genus	rs9348442	C	T	0.099082	-0.0164	0.0875	0.126	0.022163	0.0174	6.26e-06	0.3448	0.001395	19.9844
Gut microbiota abundance (genus Intestinimonas id.2062)	genus	rs10262702	T	C	0.091802	-0.0061	0.1292	0.124	0.019489	0.0176	2.06e-06	0.7307	0.001549	22.1863
Gut microbiota abundance (genus Intestinimonas id.2062)	genus	rs11258178	A	G	0.066074	-0.0137	0.4145	0.4909	0.013414	0.0117	6.98e-07	0.2405	0.001693	24.2601
Gut microbiota abundance (genus Intestinimonas id.2062)	genus	rs12226153	A	G	-0.15114	-0.0129	0.0616	0.01441	0.030692	0.0509	5.12e-07	0.8001	0.001692	24.2467
Gut microbiota abundance (genus Intestinimonas id.2062)	genus	rs17067892	C	T	0.107194	0.0189	0.0765	0.08765	0.025001	0.0205	6.38e-06	0.3559	0.001283	18.3804
Gut microbiota abundance (genus Intestinimonas id.2062)	genus	rs1859797	G	A	0.060368	-0.0075	0.504	0.5492	0.013179	0.0117	4.12e-06	0.5239	0.001464	20.9782
Gut microbiota abundance (genus Intestinimonas id.2062)	genus	rs2276760	A	G	-0.06852	0.0186	0.2197	0.2396	0.015255	0.0136	7.84e-06	0.1724	0.001408	20.175
Gut microbiota abundance (genus Intestinimonas id.2062)	genus	rs2731794	C	T	0.120632	0.0218	0.0596	0.0344	0.025753	0.0327	1.92e-06	0.5047	0.001531	21.9388
Gut microbiota abundance (genus Intestinimonas id.2062)	genus	rs2930225	T	G	-0.07295	-0.0132	0.7416	0.7667	0.015295	0.0138	1.35e-06	0.3388	0.001588	22.7474
Gut microbiota abundance (genus Intestinimonas id.2062)	genus	rs4113676	A	C	-0.21851	0.0549	0.0616	0.01499	0.049015	0.05	7.42e-06	0.2721	0.001387	19.8705
Gut microbiota abundance (genus Intestinimonas id.2062)	genus	rs4784055	T	C	-0.17532	-0.004	0.0557	0.05022	0.038599	0.0266	8.72e-07	0.882	0.00144	20.6286
Gut microbiota abundance (genus Intestinimonas id.2062)	genus	rs62240188	G	A	0.130074	0.0058	0.0686	0.0934	0.026718	0.0199	2.2e-06	0.770501	0.001654	23.6982
Gut microbiota abundance (genus Intestinimonas id.2062)	genus	rs6934519	C	T	0.069237	0.0294	0.2753	0.2571	0.015115	0.0133	8.57e-06	0.02692	0.001464	20.9788
Gut microbiota abundance (genus Intestinimonas id.2062)	genus	rs716604	A	G	0.081807	-0.0182	0.1879	0.2292	0.016599	0.0138	8.57e-07	0.1884	0.001695	24.2853
Gut microbiota abundance (genus Intestinimonas id.2062)	genus	rs7170984	T	C	-0.06581	-0.0072	0.2903	0.2824	0.014077	0.0129	2.98e-06	0.5774	0.001526	21.8546
Gut microbiota abundance (genus Intestinimonas id.2062)	genus	rs72982915	C	T	0.183158	-0.0112	0.0457	0.05633	0.040274	0.0254	4.91e-06	0.658901	0.001444	20.6793
Gut microbiota abundance (genus Intestinimonas id.2062)	genus	rs9823439	C	T	0.058195	-0.0022	0.5586	0.538	0.013146	0.0117	9.86e-06	0.8512	0.001368	19.5953
Gut microbiota abundance (genus Lachnoclostridium id.11308)	genus	rs1031599	T	G	0.078627	0.0107	0.9155	0.9358	0.017564	0.0242	6.31e-06	0.658701	0.001399	20.0362
Gut microbiota abundance (genus Lachnoclostridium id.11308)	genus	rs12566975	T	C	-0.04681	0.0209	0.493	0.4526	0.010579	0.0117	9.57e-06	0.073121	0.001367	19.577
Gut microbiota abundance (genus Lachnoclostridium id.11308)	genus	rs1528479	A	G	0.04978	-0.0041	0.6302	0.6248	0.011192	0.012	9.64e-06	0.7335	0.001381	19.7806
Gut microbiota abundance (genus Lachnoclostridium id.11308)	genus	rs1997204	C	T	0.108075	-0.0681	0.9473	0.9551	0.024202	0.028	5.97e-06	0.01506	0.001392	19.9379
Gut microbiota abundance (genus Lachnoclostridium id.11308)	genus	rs2385421	A	G	0.074619	0.0107	0.1044	0.1189	0.018073	0.018	7.14e-06	0.551899	0.00119	17.0433
Gut microbiota abundance (genus Lachnoclostridium id.11308)	genus	rs3821998	C	A	-0.08641	0.0002	0.0885	0.105	0.019252	0.0188	6.72e-06	0.9932	0.001406	20.1412
Gut microbiota abundance (genus Lachnoclostridium id.11308)	genus	rs4738679	A	G	0.052027	-0.0158	0.6352	0.6146	0.011404	0.0119	4.42e-06	0.1848	0.001453	20.8103
Gut microbiota abundance (genus Lachnoclostridium id.11308)	genus	rs6112314	A	C	-0.05617	0.0102	0.3966	0.3319	0.010817	0.0124	2.43e-07	0.4072	0.001881	26.9603
Gut microbiota abundance (genus Lachnoclostridium id.11308)	genus	rs615997	T	C	0.051175	-0.0091	0.499	0.5116	0.010649	0.0116	2.03e-06	0.4316	0.001612	23.0905
Gut microbiota abundance (genus Lachnoclostridium id.11308)	genus	rs62285313	A	G	0.08642	-0.0118	0.0855	0.09824	0.018157	0.0197	1.58e-06	0.5498	0.001581	22.652
Gut microbiota abundance (genus Lachnoclostridium id.11308)	genus	rs72829893	G	T	0.117472	-0.0231	0.0656	0.1026	0.02681	0.0191	5.58e-06	0.2255	0.00134	19.1957
Gut microbiota abundance (genus Lachnoclostridium id.11308)	genus	rs78068103	A	G	0.08862	0.0172	0.0915	0.1164	0.019425	0.0181	3.67e-06	0.3405	0.001453	20.8108
Gut microbiota abundance (genus Lachnoclostridium id.11308)	genus	rs789029	C	T	-0.06413	0.0042	0.1889	0.1401	0.013797	0.0168	3.75e-06	0.8033	0.001508	21.5999
Gut microbiota abundance (genus Lachnospiraceae FCS020 group id.11314)	genus	rs10093861	G	A	-0.05689	-0.0237	0.498	0.4072	0.012115	0.0118	3.06e-06	0.04543	0.001539	22.0446
Gut microbiota abundance (genus Lachnospiraceae FCS020 group id.11314)	genus	rs1254846	A	G	-0.10596	0.0168	0.9085	0.8559	0.02325	0.0172	5.6e-06	0.3279	0.00145	20.7682
Gut microbiota abundance (genus Lachnospiraceae FCS020 group id.11314)	genus	rs1363769	C	T	0.200628	-0.0077	0.9672	0.968	0.044937	0.0338	1.58e-06	0.8206	0.001391	19.9301
Gut microbiota abundance (genus Lachnospiraceae FCS020 group id.11314)	genus	rs2322265	C	T	-0.06663	0.0268	0.2555	0.2655	0.014158	0.0133	5.21e-06	0.043	0.001546	22.1462
Gut microbiota abundance (genus Lachnospiraceae FCS020 group id.11314)	genus	rs2862811	C	T	-0.05649	-0.015	0.5457	0.699	0.012174	0.0127	3.92e-06	0.2379	0.001503	21.5321
Gut microbiota abundance (genus Lachnospiraceae FCS020 group id.11314)	genus	rs35035870	T	C	-0.19062	0.0093	0.0358	0.03929	0.04144	0.0302	2.62e-06	0.757801	0.001477	21.1547
Gut microbiota abundance (genus Lachnospiraceae FCS020 group id.11314)	genus	rs3999074	G	T	-0.05506	-0.0261	0.4781	0.4934	0.012185	0.0116	6.55e-06	0.02503	0.001425	20.4156
Gut microbiota abundance (genus Lachnospiraceae FCS020 group id.11314)	genus	rs4452603	T	G	0.060421	-0.007	0.2863	0.2726	0.013597	0.0132	8.98e-06	0.5926	0.001378	19.745
Gut microbiota abundance (genus Lachnospiraceae FCS020 group id.11314)	genus	rs7249113	G	A	0.067948	0.0021	0.2813	0.2985	0.01335	0.0127	3.72e-07	0.8659	0.001808	25.9036
Gut microbiota abundance (genus Lachnospiraceae FCS020 group id.11314)	genus	rs72793667	A	G	-0.11688	0.0159	0.0835	0.04039	0.024659	0.0301	1.63e-06	0.5966	0.001568	22.4636
Gut microbiota abundance (genus Lachnospiraceae FCS020 group id.11314)	genus	rs9308097	G	A	-0.05538	0.002	0.5477	0.5074	0.012366	0.0116	7.47e-06	0.866	0.0014	20.0544
Gut microbiota abundance (genus Lachnospiraceae FCS020 group id.11314)	genus	rs9788306	C	T	-0.0628	0.0002	0.2843	0.2879	0.013074	0.0129	1.39e-06	0.9903	0.00161	23.0712
Gut microbiota abundance (genus Lachnospiraceae NC2004 group id.11316)	genus	rs117467633	T	C	-0.16969	0.026	0.0626	0.04018	0.038317	0.0304	9.13e-06	0.3931	0.001369	19.609
Gut microbiota abundance (genus Lachnospiraceae NC2004 group id.11316)	genus	rs12127733	G	A	0.115182	-0.0115	0.1779	0.1793	0.024601	0.0152	3.11e-06	0.4477	0.00153	21.9188
Gut microbiota abundance (genus Lachnospiraceae NC2004 group id.11316)	genus	rs12208226	C	A	-0.15474	0.034	0.1064	0.1059	0.034037	0.0188	9.75e-06	0.070079	0.001443	20.6648
Gut microbiota abundance (genus Lachnospiraceae NC2004 group id.11316)	genus	rs12863463	G	A	-0.15637	-0.0164	0.0547	0.078	0.034537	0.0217	6.04e-06	0.4492	0.001431	20.4948
Gut microbiota abundance (genus Lachnospiraceae NC2004 group id.11316)	genus	rs17067076	G	A	-0.15463	0.0105	0.0765	0.1156	0.035219	0.0181	5.61e-06	0.561399	0.001346	19.2738
Gut microbiota abundance (genus Lachnospiraceae NC2004 group id.11316)	genus	rs1928659	T	C	0.102522	-0.0099	0.2495	0.2029	0.022645	0.0145	6.17e-06	0.4967	0.001431	20.495
Gut microbiota abundance (genus Lachnospiraceae NC2004 group id.11316)	genus	rs1929743	T	C	0.083721	-0.0071	0.3121	0.3359	0.019032	0.0123	9.06e-06	0.5651	0.001351	19.3484
Gut microbiota abundance (genus Lachnospiraceae NC2004 group id.11316)	genus	rs3756315	A	G	-0.08835	-0.0151	0.339	0.2964	0.01884	0.0127	3.33e-06	0.2351	0.001535	21.9874
Gut microbiota abundance (genus Lachnospiraceae NC2004 group id.11316)	genus	rs6116753	G	A	0.099475	-0.034	0.2396	0.1783	0.020914	0.0152	2.92e-06	0.02498	0.001579	22.6201
Gut microbiota abundance (genus Lachnospiraceae ND3007 group id.11317)	genus	rs2861203	G	A	0.05723	0.0019	0.3191	0.3006	0.012728	0.0128	7.37e-06	0.8833	0.001411	20.2153
Gut microbiota abundance (genus Lachnospiraceae ND3007 group id.11317)	genus	rs72776675	T	C	-0.06471	-0.0274	0.175	0.1717	0.014797	0.0154	8.72e-06	0.07602	0.001335	19.1201
Gut microbiota abundance (genus Lachnospiraceae ND3007 group id.11317)	genus	rs9932954	A	G	-0.05619	-0.0075	0.4284	0.335	0.011598	0.0123	1.25e-06	0.5413	0.001638	23.4642
Gut microbiota abundance (genus Lachnospiraceae NK4A136 group id.11319)	genus	rs10952110	G	T	0.048771	-0.0083	0.4483	0.4447	0.010961	0.0117	9.08e-06	0.4771	0.001382	19.7938
Gut microbiota abundance (genus Lachnospiraceae NK4A136 group id.11319)	genus	rs11263806	A	G	-0.05246	0.0058	0.2783	0.3412	0.011676	0.0123	5.07e-06	0.636999	0.001409	20.1859
Gut microbiota abundance (genus Lachnospiraceae NK4A136 group id.11319)	genus	rs12611395	G	A	0.090253	0.0047	0.9105	0.8942	0.019965	0.019	5.83e-06	0.8028	0.001426	20.4323
Gut microbiota abundance (genus Lachnospiraceae NK4A136 group id.11319)	genus	rs160061	G	A	-0.05138	-0.001	0.5318	0.4806	0.010809	0.0116	2.12e-06	0.9304	0.001577	22.5932
Gut microbiota abundance (genus Lachnospiraceae NK4A136 group id.11319)	genus	rs28540839	A	C	0.050829	-0.019	0.4871	0.4759	0.011059	0.0116	9.34e-06	0.1024	0.001474	21.121
Gut microbiota abundance (genus Lachnospiraceae NK4A136 group id.11319)	genus	rs2880566	T	C	0.059958	0.0129	0.1879	0.149	0.013469	0.0165	5.61e-06	0.4339	0.001383	19.8126
Gut microbiota abundance (genus Lachnospiraceae NK4A136 group id.11319)	genus	rs4955932	T	C	-0.04923	0.0175	0.3956	0.3879	0.010939	0.0121	7.05e-06	0.147	0.001414	20.2502
Gut microbiota abundance (genus Lachnospiraceae NK4A136 group id.11319)	genus	rs59805249	T	C	0.093616	#######	0.0905	0.09353	0.020798	0.0197	9.45e-06	0.9964	0.001414	20.2577
Gut microbiota abundance (genus Lachnospiraceae NK4A136 group id.11319)	genus	rs68104925	T	C	-0.05491	-0.0074	0.3708	0.306	0.011539	0.0126	2.37e-06	0.5581	0.001581	22.6438
Gut microbiota abundance (genus Lachnospiraceae NK4A136 group id.11319)	genus	rs7073658	G	T	0.049962	-0.0041	0.5954	0.5135	0.010969	0.0116	5.27e-06	0.726901	0.001448	20.7426
Gut microbiota abundance (genus Lachnospiraceae NK4A136 group id.11319)	genus	rs73044693	A	G	-0.10758	0.0171	0.0666	0.07004	0.022988	0.0234	3.57e-06	0.4647	0.001528	21.897
Gut microbiota abundance (genus Lachnospiraceae NK4A136 group id.11319)	genus	rs7616165	G	T	-0.23054	0.0166	0.0368	0.02504	0.048347	0.0382	2.77e-06	0.6638	0.001587	22.7357
Gut microbiota abundance (genus Lachnospiraceae NK4A136 group id.11319)	genus	rs76193507	A	G	-0.22973	0.0225	0.0567	0.08522	0.049978	0.0206	2.93e-06	0.2739	0.001475	21.1263
Gut microbiota abundance (genus Lachnospiraceae NK4A136 group id.11319)	genus	rs7832116	A	G	-0.07148	0.0033	0.1461	0.1283	0.01517	0.0174	3.57e-06	0.8484	0.001549	22.1956
Gut microbiota abundance (genus Lachnospiraceae NK4A136 group id.11319)	genus	rs954878	A	G	-0.05207	-0.013	0.4503	0.3722	0.010908	0.0121	1.78e-06	0.2833	0.00159	22.779
Gut microbiota abundance (genus Lachnospiraceae UCG001 id.11321)	genus	rs12131224	C	T	0.117095	0.0034	0.1163	0.1086	0.02591	0.0187	7.4e-06	0.8574	0.001426	20.4212
Gut microbiota abundance (genus Lachnospiraceae UCG001 id.11321)	genus	rs2050911	G	A	0.075147	-0.0171	0.3042	0.3383	0.015393	0.0123	1.11e-06	0.1638	0.001663	23.8281
Gut microbiota abundance (genus Lachnospiraceae UCG001 id.11321)	genus	rs2371284	C	T	0.076189	-0.0015	0.7773	0.7677	0.017013	0.0139	7.56e-06	0.9158	0.0014	20.0531
Gut microbiota abundance (genus Lachnospiraceae UCG001 id.11321)	genus	rs437876	T	C	0.078464	-0.0156	0.3728	0.3545	0.014477	0.0122	7.17e-08	0.2026	0.002049	29.3719
Gut microbiota abundance (genus Lachnospiraceae UCG001 id.11321)	genus	rs4981345	T	C	-0.0682	-0.0148	0.3509	0.3299	0.014983	0.0124	6.09e-06	0.2319	0.001446	20.7143
Gut microbiota abundance (genus Lachnospiraceae UCG001 id.11321)	genus	rs573933	T	C	-0.1079	-0.0079	0.1024	0.1067	0.023235	0.0189	3.11e-06	0.6743	0.001505	21.5623
Gut microbiota abundance (genus Lachnospiraceae UCG001 id.11321)	genus	rs62496417	T	G	-0.07485	-0.0078	0.2714	0.2152	0.016568	0.0141	5.88e-06	0.578699	0.001425	20.4071
Gut microbiota abundance (genus Lachnospiraceae UCG001 id.11321)	genus	rs7341608	T	C	-0.07848	-0.0235	0.1899	0.1343	0.017765	0.0172	9.48e-06	0.171	0.001362	19.5114
Gut microbiota abundance (genus Lachnospiraceae UCG001 id.11321)	genus	rs74034332	G	A	0.168045	0.0183	0.0457	0.06165	0.038264	0.0242	3.33e-06	0.449	0.001346	19.2849
Gut microbiota abundance (genus Lachnospiraceae UCG001 id.11321)	genus	rs78848836	A	G	-0.11887	0.0422	0.0835	0.1037	0.025975	0.019	3.38e-06	0.02641	0.001462	20.9386
Gut microbiota abundance (genus Lachnospiraceae UCG001 id.11321)	genus	rs8104225	A	G	0.08921	0.0067	0.1491	0.2273	0.019767	0.0139	8.04e-06	0.6323	0.001422	20.366
Gut microbiota abundance (genus Lachnospiraceae UCG001 id.11321)	genus	rs9403580	C	T	0.107801	-0.005	0.1093	0.1287	0.022978	0.0174	3.47e-06	0.7723	0.001536	22.0075
Gut microbiota abundance (genus Lachnospiraceae UCG001 id.11321)	genus	rs985416	T	C	-0.09703	0.0041	0.7942	0.8198	0.018181	0.0151	1.46e-07	0.7855	0.001987	28.4769
Gut microbiota abundance (genus Lachnospiraceae UCG004 id.11324)	genus	rs11128180	A	G	0.064829	0.0182	0.2237	0.2327	0.014013	0.0137	4.52e-06	0.1826	0.001494	21.4012
Gut microbiota abundance (genus Lachnospiraceae UCG004 id.11324)	genus	rs12072562	T	C	0.133104	-0.0261	0.0517	0.03857	0.030357	0.0304	7.07e-06	0.3917	0.001342	19.2227
Gut microbiota abundance (genus Lachnospiraceae UCG004 id.11324)	genus	rs12673420	G	A	0.055435	-0.0212	0.4414	0.4985	0.011838	0.0116	2.98e-06	0.067409	0.001531	21.9275
Gut microbiota abundance (genus Lachnospiraceae UCG004 id.11324)	genus	rs12747809	A	G	0.062197	-0.0085	0.66	0.7181	0.012569	0.0129	8.65e-07	0.5136	0.001709	24.4856
Gut microbiota abundance (genus Lachnospiraceae UCG004 id.11324)	genus	rs12894272	G	A	-0.05798	-0.0076	0.6998	0.6636	0.012523	0.0122	4.34e-06	0.5334	0.001496	21.4325
Gut microbiota abundance (genus Lachnospiraceae UCG004 id.11324)	genus	rs233486	G	A	0.079909	0.0164	0.8757	0.8603	0.017766	0.0168	6.28e-06	0.3281	0.001412	20.2278
Gut microbiota abundance (genus Lachnospiraceae UCG004 id.11324)	genus	rs2444793	T	C	0.054243	0.0063	0.5298	0.6133	0.011819	0.0119	4.77e-06	0.5993	0.00147	21.0613
Gut microbiota abundance (genus Lachnospiraceae UCG004 id.11324)	genus	rs2726805	A	G	0.05484	0.0084	0.4085	0.471	0.012084	0.0118	6.3e-06	0.4774	0.001437	20.5911
Gut microbiota abundance (genus Lachnospiraceae UCG004 id.11324)	genus	rs2882478	G	A	-0.05771	0.0029	0.4553	0.5374	0.011834	0.0117	1.21e-06	0.802	0.00166	23.7782
Gut microbiota abundance (genus Lachnospiraceae UCG004 id.11324)	genus	rs35182105	A	G	-0.10972	0.0053	0.0726	0.05413	0.024221	0.0258	4.87e-06	0.8367	0.001432	20.5191
Gut microbiota abundance (genus Lachnospiraceae UCG004 id.11324)	genus	rs6656451	T	C	0.05436	-0.0038	0.5606	0.5301	0.011947	0.0116	5.57e-06	0.7417	0.001445	20.7005
Gut microbiota abundance (genus Lachnospiraceae UCG004 id.11324)	genus	rs7629954	A	G	0.108441	-0.0374	0.0686	0.04532	0.023825	0.0286	5.77e-06	0.191	0.001446	20.7138
Gut microbiota abundance (genus Lachnospiraceae UCG008 id.11328)	genus	rs10741777	T	C	-0.09738	0.0095	0.2614	0.308	0.019479	0.0126	7.69e-07	0.4492	0.001744	24.9907
Gut microbiota abundance (genus Lachnospiraceae UCG008 id.11328)	genus	rs10793103	T	C	-0.09743	0.0002	0.6958	0.5509	0.018128	0.0117	9.35e-08	0.9877	0.002015	28.8848
Gut microbiota abundance (genus Lachnospiraceae UCG008 id.11328)	genus	rs10801803	G	A	-0.11703	-0.0268	0.162	0.1434	0.024309	0.0165	1.4e-06	0.1029	0.001618	23.1745
Gut microbiota abundance (genus Lachnospiraceae UCG008 id.11328)	genus	rs13024781	T	C	-0.07988	-0.0066	0.503	0.5202	0.016885	0.0116	2.29e-06	0.5695	0.001562	22.3769
Gut microbiota abundance (genus Lachnospiraceae UCG008 id.11328)	genus	rs57091572	A	G	-0.11044	-0.0131	0.1402	0.1315	0.02358	0.0172	2.86e-06	0.446	0.001531	21.9343
Gut microbiota abundance (genus Lachnospiraceae UCG008 id.11328)	genus	rs57254474	G	A	0.088651	0.0027	0.2406	0.2119	0.019905	0.0143	6.92e-06	0.8504	0.001385	19.8338
Gut microbiota abundance (genus Lachnospiraceae UCG008 id.11328)	genus	rs61944774	A	G	0.179838	-0.0221	0.0577	0.05311	0.03938	0.0262	6.34e-06	0.3993	0.001456	20.8525
Gut microbiota abundance (genus Lachnospiraceae UCG008 id.11328)	genus	rs62277846	C	T	0.102292	-0.0224	0.2356	0.1926	0.021232	0.0147	1.59e-06	0.1285	0.00162	23.2084
Gut microbiota abundance (genus Lachnospiraceae UCG008 id.11328)	genus	rs67078837	T	C	-0.08458	0.0152	0.4583	0.4177	0.017069	0.0118	7.68e-07	0.1961	0.001714	24.5523
Gut microbiota abundance (genus Lachnospiraceae UCG008 id.11328)	genus	rs75356640	G	A	0.136523	0.0172	0.0885	0.1243	0.030313	0.0175	9.83e-06	0.3257	0.001416	20.2814
Gut microbiota abundance (genus Lachnospiraceae UCG008 id.11328)	genus	rs955844	A	C	0.112064	-0.0173	0.1998	0.1402	0.022837	0.0169	1.81e-06	0.305	0.00168	24.0767
Gut microbiota abundance (genus Lachnospiraceae UCG010 id.11330)	genus	rs10414815	C	T	-0.10453	0.0092	0.8807	0.953	0.023025	0.0282	4.24e-06	0.743401	0.001439	20.6068
Gut microbiota abundance (genus Lachnospiraceae UCG010 id.11330)	genus	rs11192447	A	G	0.126592	-0.0238	0.0746	0.05065	0.024345	0.0269	4.69e-07	0.3759	0.001886	27.0354
Gut microbiota abundance (genus Lachnospiraceae UCG010 id.11330)	genus	rs12346653	C	T	0.065769	0.0167	0.2744	0.211	0.013957	0.0142	2.7e-06	0.2402	0.00155	22.2023
Gut microbiota abundance (genus Lachnospiraceae UCG010 id.11330)	genus	rs17730011	G	A	-0.07024	-0.0245	0.2187	0.2152	0.015706	0.0141	7.85e-06	0.081459	0.001396	19.9951
Gut microbiota abundance (genus Lachnospiraceae UCG010 id.11330)	genus	rs2833528	T	C	0.056215	-0.0029	0.6392	0.6257	0.012776	0.0121	9.92e-06	0.8129	0.001351	19.3567
Gut microbiota abundance (genus Lachnospiraceae UCG010 id.11330)	genus	rs336138	G	T	0.077954	0.0427	0.163	0.1153	0.017187	0.0182	7.48e-06	0.01869	0.001436	20.5705
Gut microbiota abundance (genus Lachnospiraceae UCG010 id.11330)	genus	rs4576377	C	A	0.0572	0.01	0.6163	0.6334	0.012704	0.0121	7.63e-06	0.4054	0.001415	20.269
Gut microbiota abundance (genus Lachnospiraceae UCG010 id.11330)	genus	rs72894957	G	A	0.222263	-0.0385	0.0477	0.02276	0.048643	0.039	5.68e-06	0.3224	0.001457	20.8757
Gut microbiota abundance (genus Lachnospiraceae UCG010 id.11330)	genus	rs74315802	G	T	0.086726	0.0048	0.1213	0.1838	0.018348	0.0153	3.19e-06	0.752501	0.001559	22.3397
Gut microbiota abundance (genus Lachnospiraceae UCG010 id.11330)	genus	rs9981767	A	C	0.065506	0.0382	0.3161	0.2587	0.013199	0.0134	9.96e-07	0.004515	0.001719	24.6261
Gut microbiota abundance (genus Lactobacillus id.1837)	genus	rs12693845	C	T	-0.08054	0.017	0.3569	0.4111	0.017743	0.012	8.96e-06	0.1577	0.001438	20.6046
Gut microbiota abundance (genus Lactobacillus id.1837)	genus	rs1530559	G	A	0.0804	-0.0106	0.5676	0.4629	0.017821	0.0117	4.93e-06	0.3666	0.001421	20.3518
Gut microbiota abundance (genus Lactobacillus id.1837)	genus	rs16861661	G	A	-0.18315	0.0026	0.0497	0.06646	0.038148	0.0232	1.28e-06	0.9094	0.001609	23.046
Gut microbiota abundance (genus Lactobacillus id.1837)	genus	rs62314653	C	A	0.187692	0.0514	0.0626	0.05942	0.039459	0.0247	2.24e-06	0.03749	0.001579	22.623
Gut microbiota abundance (genus Lactobacillus id.1837)	genus	rs7399658	G	A	-0.10713	-0.0181	0.2157	0.1835	0.022188	0.0151	3.12e-06	0.2314	0.001627	23.3102
Gut microbiota abundance (genus Lactobacillus id.1837)	genus	rs75127669	C	A	0.139784	-0.0055	0.0706	0.07296	0.031041	0.0223	6.83e-06	0.8035	0.001415	20.2755
Gut microbiota abundance (genus Lactobacillus id.1837)	genus	rs768253	T	G	-0.0792	-0.0086	0.3907	0.439	0.017179	0.0117	4.25e-06	0.4588	0.001483	21.2488
Gut microbiota abundance (genus Lactobacillus id.1837)	genus	rs77478751	A	G	-0.21989	-0.0042	0.0537	0.119	0.047576	0.0181	7.33e-06	0.8154	0.001491	21.358
Gut microbiota abundance (genus Lactobacillus id.1837)	genus	rs921925	A	C	0.098508	-0.0458	0.2624	0.2128	0.020323	0.0143	9.72e-07	0.001316	0.00164	23.4914
Gut microbiota abundance (genus Lactococcus id.1851)	genus	rs10417872	G	T	-0.11831	-0.0118	0.7416	0.7149	0.024522	0.0129	1.29e-06	0.3608	0.001624	23.2724
Gut microbiota abundance (genus Lactococcus id.1851)	genus	rs123059	C	T	0.13671	-0.0256	0.7783	0.7807	0.027469	0.0141	1.27e-06	0.069351	0.001728	24.7652
Gut microbiota abundance (genus Lactococcus id.1851)	genus	rs12621813	G	A	0.108423	0.0201	0.2823	0.2664	0.023998	0.0131	6.61e-06	0.1258	0.001425	20.4098
Gut microbiota abundance (genus Lactococcus id.1851)	genus	rs17168302	G	A	0.191857	0.0053	0.0656	0.1065	0.042476	0.0188	6.29e-06	0.776201	0.001424	20.3988
Gut microbiota abundance (genus Lactococcus id.1851)	genus	rs2293361	C	T	-0.19922	0.0475	0.0646	0.05371	0.043097	0.0257	1.4e-06	0.06468	0.001491	21.3657
Gut microbiota abundance (genus Lactococcus id.1851)	genus	rs4766997	C	T	0.114599	0.0093	0.2962	0.4248	0.023839	0.0118	2.06e-06	0.4296	0.001613	23.106
Gut microbiota abundance (genus Lactococcus id.1851)	genus	rs55910161	C	T	0.146426	-0.0274	0.1352	0.1122	0.030737	0.0186	2.36e-06	0.1401	0.001584	22.6914
Gut microbiota abundance (genus Lactococcus id.1851)	genus	rs6674304	C	T	0.200758	0.0231	0.0686	0.03834	0.044212	0.031	6.18e-06	0.4573	0.001439	20.6159
Gut microbiota abundance (genus Lactococcus id.1851)	genus	rs7992246	C	T	-0.10423	0.0093	0.6531	0.6093	0.023079	0.0119	4.45e-06	0.4363	0.001424	20.3949
Gut microbiota abundance (genus Marvinbryantia id.2005)	genus	rs11620597	T	C	0.119479	0.0454	0.0527	0.02433	0.027169	0.0388	7.8e-06	0.2418	0.00135	19.3367
Gut microbiota abundance (genus Marvinbryantia id.2005)	genus	rs1187983	C	T	-0.09355	-0.0118	0.1223	0.1032	0.019317	0.0193	2.02e-06	0.5416	0.001637	23.4471
Gut microbiota abundance (genus Marvinbryantia id.2005)	genus	rs146541147	G	A	0.118845	0.0293	0.0706	0.03361	0.026842	0.0328	6.86e-06	0.3717	0.001368	19.6002
Gut microbiota abundance (genus Marvinbryantia id.2005)	genus	rs2724813	G	A	0.084077	0.0299	0.7992	0.7641	0.016755	0.0137	6.28e-07	0.02897	0.001757	25.1767
Gut microbiota abundance (genus Marvinbryantia id.2005)	genus	rs2842896	C	T	-0.06494	-0.0072	0.5278	0.5868	0.013115	0.0119	7.25e-07	0.5446	0.001711	24.5159
Gut microbiota abundance (genus Marvinbryantia id.2005)	genus	rs2863363	G	A	-0.06349	-0.0173	0.6322	0.7558	0.013632	0.0135	3.11e-06	0.1997	0.001514	21.6849
Gut microbiota abundance (genus Marvinbryantia id.2005)	genus	rs3125832	A	C	0.067932	-0.0058	0.2624	0.2265	0.015012	0.014	5.03e-06	0.6807	0.001429	20.4746
Gut microbiota abundance (genus Marvinbryantia id.2005)	genus	rs61884471	G	A	0.124426	0.0346	0.0845	0.109	0.024843	0.0187	1.01e-06	0.06346	0.00175	25.0813
Gut microbiota abundance (genus Marvinbryantia id.2005)	genus	rs72948274	A	C	-0.12635	0.0106	0.0577	0.0634	0.027221	0.0239	3.26e-06	0.6586	0.001504	21.5428
Gut microbiota abundance (genus Marvinbryantia id.2005)	genus	rs8006832	G	T	-0.09524	-0.0024	0.1113	0.09205	0.02167	0.0206	6.58e-06	0.9079	0.001348	19.3143
Gut microbiota abundance (genus Methanobrevibacter id.123)	genus	rs10202904	G	T	0.112811	-0.0122	0.5328	0.5914	0.023911	0.0119	3.09e-06	0.3043	0.001554	22.2567
Gut microbiota abundance (genus Methanobrevibacter id.123)	genus	rs1334944	T	C	0.115197	0.011	0.2853	0.2783	0.025549	0.0129	7.61e-06	0.3947	0.001419	20.3267
Gut microbiota abundance (genus Methanobrevibacter id.123)	genus	rs4802933	G	A	0.135628	-0.0104	0.8221	0.7683	0.030814	0.0137	9.74e-06	0.4467	0.001352	19.3707
Gut microbiota abundance (genus Methanobrevibacter id.123)	genus	rs6776814	T	C	-0.18896	0.0269	0.0895	0.02064	0.041991	0.0416	8.05e-06	0.5183	0.001413	20.2469
Gut microbiota abundance (genus Methanobrevibacter id.123)	genus	rs76029318	T	C	0.222849	0.0148	0.0646	0.063	0.045432	0.0241	1.08e-06	0.538801	0.001679	24.0569
Gut microbiota abundance (genus Methanobrevibacter id.123)	genus	rs894996	C	A	0.214213	-0.0077	0.0716	0.06994	0.045605	0.0231	3.82e-06	0.739799	0.00154	22.0605
Gut microbiota abundance (genus Odoribacter id.952)	genus	rs10093869	A	G	-0.05778	-0.0157	0.3757	0.4226	0.012539	0.0118	3.67e-06	0.1822	0.001482	21.2309
Gut microbiota abundance (genus Odoribacter id.952)	genus	rs10423795	T	C	-0.05507	0.0073	0.5934	0.6168	0.012116	0.012	6.58e-06	0.5398	0.001442	20.6545
Gut microbiota abundance (genus Odoribacter id.952)	genus	rs28417404	A	G	-0.07269	-0.031	0.169	0.09646	0.016137	0.0197	3.68e-06	0.1155	0.001416	20.2874
Gut microbiota abundance (genus Odoribacter id.952)	genus	rs4793970	A	G	-0.05763	#######	0.3012	0.3626	0.012915	0.0121	6.03e-06	0.9477	0.00139	19.9097
Gut microbiota abundance (genus Odoribacter id.952)	genus	rs6856150	A	G	-0.08819	0.036	0.8817	0.8775	0.019415	0.0178	6.06e-06	0.04333	0.00144	20.6321
Gut microbiota abundance (genus Odoribacter id.952)	genus	rs74553962	T	G	0.121449	0.0005	0.0626	0.07645	0.026411	0.0221	9.49e-06	0.981	0.001476	21.1432
Gut microbiota abundance (genus Odoribacter id.952)	genus	rs77779484	G	A	-0.13349	-0.0313	0.0586	0.061	0.026853	0.0241	6.56e-07	0.1931	0.001724	24.7091
Gut microbiota abundance (genus Olsenella id.822)	genus	rs1035588	A	G	-0.10815	-0.009	0.3827	0.3731	0.023685	0.012	4.86e-06	0.452101	0.001455	20.8467
Gut microbiota abundance (genus Olsenella id.822)	genus	rs17148768	G	A	0.140434	0.0049	0.2117	0.1677	0.02956	0.0156	2.2e-06	0.752899	0.001575	22.5667
Gut microbiota abundance (genus Olsenella id.822)	genus	rs2759329	A	G	0.111131	0.0164	0.66	0.6312	0.023722	0.0121	3.43e-06	0.1733	0.001532	21.9439
Gut microbiota abundance (genus Olsenella id.822)	genus	rs35225860	A	G	-0.2236	0.0094	0.0567	0.03934	0.048239	0.0303	3.87e-06	0.756201	0.0015	21.4833
Gut microbiota abundance (genus Olsenella id.822)	genus	rs61090148	A	G	-0.10478	-0.0041	0.4225	0.4317	0.023134	0.0118	6.44e-06	0.7248	0.001432	20.512
Gut microbiota abundance (genus Olsenella id.822)	genus	rs62112538	C	T	-0.19943	0.0257	0.0805	0.1114	0.040703	0.0185	1.19e-06	0.1636	0.001675	24.0027
Gut microbiota abundance (genus Olsenella id.822)	genus	rs72691585	C	A	-0.24908	-0.0063	0.0686	0.1336	0.052081	0.017	2.95e-06	0.7097	0.001596	22.8691
Gut microbiota abundance (genus Olsenella id.822)	genus	rs7540303	C	T	0.108044	-0.0191	0.4215	0.3658	0.023638	0.012	5.32e-06	0.1126	0.001458	20.8891
Gut microbiota abundance (genus Olsenella id.822)	genus	rs8066522	A	G	0.106529	-0.0195	0.6531	0.6684	0.024038	0.0124	9.7e-06	0.1155	0.001371	19.6373
Gut microbiota abundance (genus Olsenella id.822)	genus	rs9460691	C	A	0.119966	0.0077	0.2167	0.1954	0.026865	0.0149	7.28e-06	0.6029	0.001392	19.9388
Gut microbiota abundance (genus Oscillibacter id.2063)	genus	rs11627628	T	C	0.143961	-0.0102	0.0726	0.07623	0.029022	0.022	1.01e-06	0.641899	0.001717	24.6017
Gut microbiota abundance (genus Oscillibacter id.2063)	genus	rs11990279	T	C	-0.08249	0.0078	0.2396	0.2006	0.018046	0.0167	4.94e-06	0.6414	0.001459	20.8944
Gut microbiota abundance (genus Oscillibacter id.2063)	genus	rs12649930	T	G	0.121589	0.0093	0.0944	0.0999	0.025961	0.0194	4.09e-06	0.6321	0.001531	21.932
Gut microbiota abundance (genus Oscillibacter id.2063)	genus	rs133832	A	C	-0.07955	-0.0076	0.3131	0.2822	0.016241	0.0129	1.15e-06	0.5595	0.001674	23.9893
Gut microbiota abundance (genus Oscillibacter id.2063)	genus	rs16866406	A	G	0.098877	-0.0307	0.1392	0.153	0.02088	0.0161	3.08e-06	0.05603	0.001565	22.4226
Gut microbiota abundance (genus Oscillibacter id.2063)	genus	rs16934185	A	G	-0.12957	0.0298	0.1044	0.103	0.028157	0.0189	4.38e-06	0.116	0.001478	21.172
Gut microbiota abundance (genus Oscillibacter id.2063)	genus	rs234108	A	G	0.074955	-0.0098	0.4801	0.396	0.015263	0.0118	9.16e-07	0.4079	0.001683	24.1131
Gut microbiota abundance (genus Oscillibacter id.2063)	genus	rs36095275	C	T	-0.07524	0.0036	0.3618	0.4173	0.015686	0.0118	1.4e-06	0.7596	0.001606	23.0022
Gut microbiota abundance (genus Oscillibacter id.2063)	genus	rs4506202	G	A	0.071132	-0.0044	0.4841	0.4683	0.015226	0.0117	3.21e-06	0.705399	0.001523	21.8221
Gut microbiota abundance (genus Oscillibacter id.2063)	genus	rs61883564	A	G	-0.10135	-0.0083	0.1243	0.1359	0.022102	0.017	3.39e-06	0.6233	0.001468	21.0256
Gut microbiota abundance (genus Oscillibacter id.2063)	genus	rs75453768	G	T	0.12212	0.0046	0.0865	0.09805	0.026863	0.0196	5.35e-06	0.8125	0.001443	20.6637
Gut microbiota abundance (genus Oscillibacter id.2063)	genus	rs761240	G	T	0.17664	-0.0072	0.9334	0.9491	0.038881	0.027	2.04e-06	0.7906	0.001441	20.6366
Gut microbiota abundance (genus Oscillibacter id.2063)	genus	rs9393920	G	A	0.074466	-0.0044	0.5646	0.6224	0.015108	0.0122	9.92e-07	0.716699	0.001695	24.2906
Gut microbiota abundance (genus Oscillospira id.2064)	genus	rs12206468	G	A	-0.13302	0.026	0.0636	0.07789	0.026973	0.0217	1.04e-06	0.2311	0.001697	24.3153
Gut microbiota abundance (genus Oscillospira id.2064)	genus	rs12925026	T	C	0.13559	-0.0877	0.0726	0.05668	0.030678	0.0249	9.31e-06	0.000438	0.001364	19.5317
Gut microbiota abundance (genus Oscillospira id.2064)	genus	rs1954532	C	T	0.082625	-0.0079	0.7913	0.8001	0.017525	0.0147	2.27e-06	0.592	0.001551	22.2245
Gut microbiota abundance (genus Oscillospira id.2064)	genus	rs28889936	A	C	0.114051	0.0083	0.1083	0.09579	0.025284	0.0197	3.37e-06	0.674099	0.00142	20.3448
Gut microbiota abundance (genus Oscillospira id.2064)	genus	rs62422654	C	T	0.089846	-0.0045	0.1471	0.208	0.019809	0.0143	6.47e-06	0.7536	0.001436	20.5692
Gut microbiota abundance (genus Oscillospira id.2064)	genus	rs72866977	A	C	-0.13057	0.0396	0.0696	0.07908	0.028167	0.0216	5.63e-06	0.066599	0.0015	21.4845
Gut microbiota abundance (genus Oscillospira id.2064)	genus	rs751183	C	T	0.077432	-0.0043	0.7545	0.8191	0.017222	0.0151	6.85e-06	0.774701	0.001411	20.2132
Gut microbiota abundance (genus Oscillospira id.2064)	genus	rs8076323	A	G	0.071539	-0.0146	0.2575	0.3252	0.015654	0.0124	5.61e-06	0.2395	0.001458	20.8825
Gut microbiota abundance (genus Oxalobacter id.2978)	genus	rs10464997	G	A	0.137691	0.008	0.1531	0.1843	0.02948	0.015	3.3e-06	0.592	0.001523	21.8114
Gut microbiota abundance (genus Oxalobacter id.2978)	genus	rs11108500	A	G	-0.1991	0.0069	0.0765	0.08842	0.042733	0.0207	3.74e-06	0.737801	0.001515	21.7049
Gut microbiota abundance (genus Oxalobacter id.2978)	genus	rs111966731	T	C	0.213114	#######	0.0716	0.08612	0.047162	0.0206	7.3e-06	0.9641	0.001425	20.4164
Gut microbiota abundance (genus Oxalobacter id.2978)	genus	rs12002250	A	C	0.217122	0.0249	0.0596	0.04273	0.046632	0.0285	1.42e-06	0.3815	0.001513	21.6763
Gut microbiota abundance (genus Oxalobacter id.2978)	genus	rs1569853	T	C	-0.13808	-0.0086	0.1382	0.1215	0.029698	0.0177	3.65e-06	0.6273	0.001509	21.6138
Gut microbiota abundance (genus Oxalobacter id.2978)	genus	rs36057338	G	T	0.207847	0.0663	0.0755	0.03318	0.042144	0.033	8.8e-07	0.04454	0.001697	24.3196
Gut microbiota abundance (genus Oxalobacter id.2978)	genus	rs3862635	C	T	-0.17214	-0.008	0.0785	0.0911	0.039403	0.0201	9.19e-06	0.6912	0.001332	19.0837
Gut microbiota abundance (genus Oxalobacter id.2978)	genus	rs4428215	G	A	0.130293	-0.0031	0.2604	0.2532	0.024224	0.0133	7.51e-08	0.8156	0.002018	28.9268
Gut microbiota abundance (genus Oxalobacter id.2978)	genus	rs6000536	C	T	-0.13099	-0.0086	0.2107	0.1691	0.02538	0.0156	2.06e-07	0.5801	0.001859	26.6337
Gut microbiota abundance (genus Oxalobacter id.2978)	genus	rs6993398	G	A	0.127217	-0.009	0.1531	0.1828	0.027886	0.015	7.13e-06	0.5505	0.001453	20.81
Gut microbiota abundance (genus Oxalobacter id.2978)	genus	rs736744	T	C	-0.11788	#######	0.5845	0.5686	0.021126	0.0117	2.57e-08	0.981	0.002172	31.1309
Gut microbiota abundance (genus Parabacteroides id.954)	genus	rs115602804	G	A	0.10308	0.0233	0.0666	0.1074	0.022274	0.0186	1.93e-06	0.2111	0.001495	21.4145
Gut microbiota abundance (genus Parabacteroides id.954)	genus	rs4236095	A	G	-0.0762	0.0198	0.8748	0.8968	0.015704	0.0193	1.93e-06	0.3051	0.001643	23.5382
Gut microbiota abundance (genus Parabacteroides id.954)	genus	rs60884758	C	T	-0.07027	-0.0028	0.165	0.1779	0.014225	0.0151	5.71e-07	0.8515	0.001703	24.3972
Gut microbiota abundance (genus Parabacteroides id.954)	genus	rs6657302	T	C	-0.10452	-0.0117	0.0517	0.06298	0.022552	0.0237	9.76e-06	0.621901	0.001499	21.4765
Gut microbiota abundance (genus Parabacteroides id.954)	genus	rs7298818	C	T	0.088883	0.0066	0.0765	0.1013	0.02009	0.0192	8.54e-06	0.7305	0.001366	19.5709
Gut microbiota abundance (genus Paraprevotella id.962)	genus	rs10842464	C	T	0.075822	0.0079	0.5815	0.6977	0.017257	0.0127	6.6e-06	0.533801	0.001348	19.3021
Gut microbiota abundance (genus Paraprevotella id.962)	genus	rs140997932	T	C	-0.16238	-0.0155	0.0646	0.0552	0.035418	0.0254	2.11e-06	0.5416	0.001467	21.0155
Gut microbiota abundance (genus Paraprevotella id.962)	genus	rs145020347	A	G	-0.12465	-0.0038	0.1392	0.1486	0.026232	0.0166	4.03e-06	0.821	0.001576	22.5762
Gut microbiota abundance (genus Paraprevotella id.962)	genus	rs17109926	A	G	-0.09883	-0.0012	0.1879	0.2712	0.021617	0.013	6.75e-06	0.9245	0.001459	20.9001
Gut microbiota abundance (genus Paraprevotella id.962)	genus	rs17785622	A	G	0.248065	-0.0295	0.0596	0.03827	0.05243	0.0308	1.93e-06	0.3376	0.001562	22.3823
Gut microbiota abundance (genus Paraprevotella id.962)	genus	rs2081023	A	G	-0.12256	-0.021	0.1024	0.1429	0.023651	0.0165	2.64e-07	0.2041	0.001874	26.8507
Gut microbiota abundance (genus Paraprevotella id.962)	genus	rs3008582	T	C	0.10572	-0.0089	0.1322	0.1942	0.022725	0.0147	4.36e-06	0.5446	0.001511	21.6402
Gut microbiota abundance (genus Paraprevotella id.962)	genus	rs3801748	G	A	0.077972	0.0326	0.3459	0.3625	0.017169	0.0121	5.2e-06	0.007004	0.00144	20.6216
Gut microbiota abundance (genus Paraprevotella id.962)	genus	rs4756632	G	T	-0.13891	-0.0103	0.0934	0.1286	0.02899	0.0172	3.82e-06	0.5486	0.001602	22.9555
Gut microbiota abundance (genus Paraprevotella id.962)	genus	rs4767113	C	T	0.088247	0.0033	0.2873	0.3281	0.018382	0.0124	2.14e-06	0.7905	0.001608	23.0436
Gut microbiota abundance (genus Paraprevotella id.962)	genus	rs7240324	T	G	-0.10229	-0.0024	0.1909	0.2458	0.022695	0.0135	5.96e-06	0.8585	0.001418	20.312
Gut microbiota abundance (genus Paraprevotella id.962)	genus	rs9602779	A	C	-0.10669	-0.0037	0.173	0.2418	0.022026	0.0135	6.93e-07	0.7822	0.001637	23.4594
Gut microbiota abundance (genus Paraprevotella id.962)	genus	rs9900242	A	G	-0.0853	0.0098	0.3608	0.3424	0.017521	0.0122	1.14e-06	0.4228	0.001654	23.696
Gut microbiota abundance (genus Parasutterella id.2892)	genus	rs10899911	A	G	-0.07171	0.0041	0.2724	0.2348	0.014815	0.0138	1.15e-06	0.7668	0.001635	23.4257
Gut microbiota abundance (genus Parasutterella id.2892)	genus	rs11715853	G	A	-0.0663	-0.0178	0.3141	0.2956	0.014611	0.0127	6.23e-06	0.1604	0.001437	20.5835
Gut microbiota abundance (genus Parasutterella id.2892)	genus	rs2090816	C	A	-0.0841	-0.0155	0.8429	0.8163	0.017732	0.0153	2.9e-06	0.311	0.00157	22.4909
Gut microbiota abundance (genus Parasutterella id.2892)	genus	rs35055552	T	C	0.109554	-0.0265	0.0775	0.1405	0.023543	0.0168	3.35e-06	0.1152	0.001511	21.6502
Gut microbiota abundance (genus Parasutterella id.2892)	genus	rs55877868	A	C	-0.10446	-0.0136	0.0964	0.1007	0.022809	0.0193	2.87e-06	0.4812	0.001464	20.9707
Gut microbiota abundance (genus Parasutterella id.2892)	genus	rs62273907	A	G	0.229468	-0.0584	0.0497	0.0673	0.050226	0.0231	5.88e-06	0.01154	0.001457	20.87
Gut microbiota abundance (genus Parasutterella id.2892)	genus	rs6809952	G	A	-0.0685	0.0039	0.2734	0.2787	0.015089	0.0133	8.13e-06	0.766999	0.001438	20.6031
Gut microbiota abundance (genus Parasutterella id.2892)	genus	rs6828768	C	T	0.063685	0.0248	0.5	0.4677	0.013265	0.0116	1.78e-06	0.03279	0.001609	23.0481
Gut microbiota abundance (genus Parasutterella id.2892)	genus	rs7303158	C	T	0.064686	-0.0094	0.4423	0.4493	0.013426	0.0117	1.33e-06	0.4218	0.00162	23.2109
Gut microbiota abundance (genus Parasutterella id.2892)	genus	rs7311004	C	T	0.061752	0.0043	0.6243	0.5559	0.013644	0.0117	5.92e-06	0.714301	0.00143	20.4821
Gut microbiota abundance (genus Parasutterella id.2892)	genus	rs7572229	A	G	-0.06627	-0.0135	0.5099	0.4777	0.013274	0.0116	6.32e-07	0.2467	0.001739	24.925
Gut microbiota abundance (genus Parasutterella id.2892)	genus	rs78383039	T	C	-0.14632	0.0088	0.0666	0.04095	0.029712	0.0293	1.57e-06	0.763199	0.001692	24.2469
Gut microbiota abundance (genus Parasutterella id.2892)	genus	rs8039785	G	T	-0.06183	0.05	0.5477	0.4896	0.0133	0.0116	3.62e-06	1.66e-05	0.001509	21.6121
Gut microbiota abundance (genus Parasutterella id.2892)	genus	rs823424	G	A	-0.07134	0.0107	0.2097	0.2543	0.015696	0.0133	4.95e-06	0.423	0.001442	20.6584
Gut microbiota abundance (genus Peptococcus id.2037)	genus	rs10031059	C	T	0.121167	0.0352	0.7793	0.7643	0.022584	0.0137	1.24e-07	0.01008	0.002008	28.78
Gut microbiota abundance (genus Peptococcus id.2037)	genus	rs11001941	G	A	-0.19561	-0.0305	0.0676	0.08715	0.039222	0.0204	1.33e-06	0.1346	0.001736	24.8698
Gut microbiota abundance (genus Peptococcus id.2037)	genus	rs12069354	C	T	0.16763	0.0199	0.0666	0.06288	0.03795	0.0243	9.28e-06	0.4124	0.001362	19.5082
Gut microbiota abundance (genus Peptococcus id.2037)	genus	rs2054133	A	G	-0.08954	0.0049	0.5258	0.6338	0.018833	0.0122	2.14e-06	0.686501	0.001578	22.6025
Gut microbiota abundance (genus Peptococcus id.2037)	genus	rs36121075	A	G	-0.14067	0.0063	0.1282	0.1687	0.030628	0.0155	6.99e-06	0.6854	0.001472	21.0914
Gut microbiota abundance (genus Peptococcus id.2037)	genus	rs413827	G	A	0.110229	-0.0016	0.2127	0.2386	0.023752	0.0137	3.3e-06	0.9077	0.001503	21.5338
Gut microbiota abundance (genus Peptococcus id.2037)	genus	rs5770862	T	C	0.162018	#######	0.0666	0.09313	0.035681	0.0201	3.22e-06	0.9716	0.001439	20.6151
Gut microbiota abundance (genus Peptococcus id.2037)	genus	rs6918730	A	G	-0.13531	0.0041	0.9026	0.9396	0.028974	0.0245	1.15e-06	0.8659	0.001522	21.8063
Gut microbiota abundance (genus Peptococcus id.2037)	genus	rs7033353	G	T	-0.09015	-0.0056	0.5805	0.4774	0.018995	0.0116	2.22e-06	0.6294	0.001572	22.5222
Gut microbiota abundance (genus Peptococcus id.2037)	genus	rs72850165	T	C	-0.1343	0.0429	0.1083	0.07736	0.030042	0.0219	5.74e-06	0.04972	0.001395	19.9825
Gut microbiota abundance (genus Peptococcus id.2037)	genus	rs74592222	G	A	0.137957	0.0244	0.1173	0.116	0.030297	0.0183	8.55e-06	0.1817	0.001447	20.732
Gut microbiota abundance (genus Peptococcus id.2037)	genus	rs77681628	C	T	0.200307	-0.0254	0.0586	0.08182	0.038733	0.0213	2.69e-07	0.232	0.001866	26.7408
Gut microbiota abundance (genus Phascolarctobacterium id.2168)	genus	rs11929846	T	C	-0.06972	-0.0129	0.2097	0.2198	0.015797	0.0141	8.88e-06	0.3599	0.00136	19.4764
Gut microbiota abundance (genus Phascolarctobacterium id.2168)	genus	rs12618201	A	G	0.064166	-0.0234	0.3469	0.4406	0.01382	0.0117	3.38e-06	0.04602	0.001505	21.5534
Gut microbiota abundance (genus Phascolarctobacterium id.2168)	genus	rs1264476	G	T	-0.07673	0.0073	0.8002	0.8136	0.016604	0.015	4.3e-06	0.6262	0.001491	21.354
Gut microbiota abundance (genus Phascolarctobacterium id.2168)	genus	rs56069061	G	A	-0.11131	0.005	0.1014	0.06824	0.023069	0.0237	1.87e-06	0.8312	0.001625	23.2758
Gut microbiota abundance (genus Phascolarctobacterium id.2168)	genus	rs56157888	A	C	0.095486	0.0035	0.17	0.2219	0.019398	0.014	1.09e-06	0.8002	0.001691	24.2285
Gut microbiota abundance (genus Phascolarctobacterium id.2168)	genus	rs74540770	G	A	-0.12101	-0.0371	0.0646	0.08036	0.025862	0.0215	3.6e-06	0.084479	0.001528	21.8919
Gut microbiota abundance (genus Phascolarctobacterium id.2168)	genus	rs75882962	T	C	0.096866	-0.0238	0.167	0.1272	0.019058	0.0175	3.19e-07	0.1731	0.001803	25.8316
Gut microbiota abundance (genus Phascolarctobacterium id.2168)	genus	rs7982713	G	A	0.072692	0.003	0.2286	0.2834	0.01632	0.0131	9.72e-06	0.8171	0.001385	19.8366
Gut microbiota abundance (genus Prevotella7 id.11182)	genus	rs118038478	A	G	0.205676	0.0395	0.0755	0.07028	0.046892	0.0226	7.85e-06	0.081309	0.001343	19.236
Gut microbiota abundance (genus Prevotella7 id.11182)	genus	rs12124567	A	G	-0.12128	0.0186	0.2624	0.2033	0.027502	0.0146	9.49e-06	0.2025	0.001358	19.4449
Gut microbiota abundance (genus Prevotella7 id.11182)	genus	rs12195431	T	C	0.196528	0.0087	0.0785	0.09741	0.044232	0.0197	8.73e-06	0.6576	0.001378	19.7384
Gut microbiota abundance (genus Prevotella7 id.11182)	genus	rs2240542	C	T	0.12085	-0.034	0.2575	0.2654	0.026178	0.0132	4.84e-06	0.009991	0.001488	21.3095
Gut microbiota abundance (genus Prevotella7 id.11182)	genus	rs2918132	T	C	0.114648	0.0054	0.6322	0.6282	0.025492	0.0121	6.42e-06	0.6566	0.001412	20.2245
Gut microbiota abundance (genus Prevotella7 id.11182)	genus	rs430270	A	C	0.139155	0.0015	0.2008	0.1904	0.029706	0.015	2.87e-06	0.9195	0.001532	21.9413
Gut microbiota abundance (genus Prevotella7 id.11182)	genus	rs57404562	C	A	0.155486	0.0104	0.1799	0.1288	0.031606	0.0175	6.22e-07	0.551001	0.001689	24.1986
Gut microbiota abundance (genus Prevotella7 id.11182)	genus	rs79263163	A	C	-0.14398	-0.0047	0.1849	0.2006	0.031501	0.0146	7.51e-06	0.746401	0.001458	20.8885
Gut microbiota abundance (genus Prevotella7 id.11182)	genus	rs9426434	T	C	-0.12366	#######	0.2734	0.3499	0.027851	0.0122	9.72e-06	0.9513	0.001376	19.7098
Gut microbiota abundance (genus Prevotella7 id.11182)	genus	rs9608249	A	G	-0.15821	0.0198	0.171	0.1128	0.033632	0.0187	2.07e-06	0.2899	0.001545	22.1272
Gut microbiota abundance (genus Prevotella7 id.11182)	genus	rs9959718	G	A	0.133012	0.0003	0.2495	0.2038	0.027536	0.0145	1.9e-06	0.9833	0.001628	23.3301
Gut microbiota abundance (genus Prevotella9 id.11183)	genus	rs111509883	T	C	0.171131	-0.0196	0.0845	0.1111	0.034762	0.0185	1.24e-06	0.2906	0.001691	24.2313
Gut microbiota abundance (genus Prevotella9 id.11183)	genus	rs11685699	C	T	-0.14136	0.0219	0.0825	0.07746	0.029567	0.0217	2.03e-06	0.3129	0.001595	22.8546
Gut microbiota abundance (genus Prevotella9 id.11183)	genus	rs117271932	A	G	0.208089	-0.024	0.0467	0.05653	0.044039	0.0251	2.82e-06	0.3393	0.001558	22.3232
Gut microbiota abundance (genus Prevotella9 id.11183)	genus	rs12648235	T	C	0.07859	-0.005	0.1571	0.2364	0.017768	0.0137	7.39e-06	0.7147	0.001366	19.5622
Gut microbiota abundance (genus Prevotella9 id.11183)	genus	rs1304512	G	A	0.076159	-0.0189	0.2187	0.2717	0.016589	0.0131	5.29e-06	0.1502	0.001471	21.0752
Gut microbiota abundance (genus Prevotella9 id.11183)	genus	rs2104588	C	T	-0.10556	-0.0134	0.8807	0.9434	0.023773	0.0253	8.13e-06	0.596	0.001376	19.713
Gut microbiota abundance (genus Prevotella9 id.11183)	genus	rs2495052	A	G	0.083898	-0.0261	0.1789	0.1478	0.018852	0.0163	8.97e-06	0.1092	0.001382	19.8021
Gut microbiota abundance (genus Prevotella9 id.11183)	genus	rs2683313	G	A	0.072458	-0.0179	0.6918	0.6855	0.01516	0.0125	1.69e-06	0.1543	0.001594	22.8398
Gut microbiota abundance (genus Prevotella9 id.11183)	genus	rs4968431	G	T	0.064011	0.0064	0.3638	0.3657	0.014416	0.0122	8.58e-06	0.5987	0.001376	19.7129
Gut microbiota abundance (genus Prevotella9 id.11183)	genus	rs7237249	C	T	-0.08238	-0.0126	0.1352	0.1888	0.018213	0.0149	8.93e-06	0.3966	0.001428	20.4551
Gut microbiota abundance (genus Prevotella9 id.11183)	genus	rs72815774	T	C	-0.17619	0.0144	0.0706	0.05974	0.039307	0.0261	8.78e-06	0.5817	0.001402	20.0885
Gut microbiota abundance (genus Prevotella9 id.11183)	genus	rs746764	T	C	-0.09158	-0.0242	0.173	0.2145	0.019325	0.0142	2.04e-06	0.08801	0.001567	22.4541
Gut microbiota abundance (genus Prevotella9 id.11183)	genus	rs7976209	T	C	-0.08708	-0.0077	0.167	0.1548	0.019795	0.016	7.28e-06	0.631801	0.001351	19.3485
Gut microbiota abundance (genus Prevotella9 id.11183)	genus	rs9428102	A	G	-0.07788	0.0087	0.2366	0.2177	0.017607	0.014	4.62e-06	0.536801	0.001366	19.565
Gut microbiota abundance (genus Prevotella9 id.11183)	genus	rs9613013	G	A	0.091759	-0.0394	0.1451	0.123	0.02027	0.0177	6.1e-06	0.02597	0.00143	20.4901
Gut microbiota abundance (genus Rikenellaceae RC9 gut group id.11191)	genus	rs12501673	A	G	0.116395	#######	0.325	0.2751	0.026225	0.0131	6.29e-06	0.953	0.001375	19.6955
Gut microbiota abundance (genus Rikenellaceae RC9 gut group id.11191)	genus	rs17032291	T	C	-0.16958	-0.0083	0.1412	0.1265	0.036825	0.0177	6.61e-06	0.6405	0.00148	21.2029
Gut microbiota abundance (genus Rikenellaceae RC9 gut group id.11191)	genus	rs17582787	A	G	-0.15774	0.0011	0.1292	0.165	0.033992	0.0156	3.55e-06	0.9418	0.001503	21.5305
Gut microbiota abundance (genus Rikenellaceae RC9 gut group id.11191)	genus	rs2074881	T	C	-0.14224	-0.0218	0.1789	0.1318	0.032391	0.0172	9.45e-06	0.2042	0.001346	19.2801
Gut microbiota abundance (genus Rikenellaceae RC9 gut group id.11191)	genus	rs2900503	T	G	0.172329	-0.0078	0.829	0.8373	0.032667	0.0158	1.55e-07	0.6214	0.001941	27.825
Gut microbiota abundance (genus Rikenellaceae RC9 gut group id.11191)	genus	rs2998141	C	T	0.136346	0.0193	0.7783	0.7652	0.029307	0.0138	4.42e-06	0.1607	0.001511	21.6408
Gut microbiota abundance (genus Rikenellaceae RC9 gut group id.11191)	genus	rs4270579	A	G	0.118021	0.0005	0.6958	0.6743	0.027104	0.0124	5.46e-06	0.9699	0.001324	18.9578
Gut microbiota abundance (genus Rikenellaceae RC9 gut group id.11191)	genus	rs4717843	G	T	-0.11938	0.0112	0.3618	0.4732	0.026055	0.0117	4.72e-06	0.3411	0.001465	20.9893
Gut microbiota abundance (genus Rikenellaceae RC9 gut group id.11191)	genus	rs7712231	A	G	0.156284	#######	0.165	0.1328	0.035046	0.0171	7.97e-06	0.9823	0.001388	19.8832
Gut microbiota abundance (genus Rikenellaceae RC9 gut group id.11191)	genus	rs80309088	G	A	0.17405	0.0255	0.1292	0.1191	0.038342	0.018	4.56e-06	0.1568	0.001438	20.603
Gut microbiota abundance (genus Rikenellaceae RC9 gut group id.11191)	genus	rs9887954	G	A	-0.11485	#######	0.4364	0.409	0.024901	0.0118	4.81e-06	0.963	0.001485	21.2691
Gut microbiota abundance (genus Romboutsia id.11347)	genus	rs10279978	A	G	-0.06222	-0.0223	0.3479	0.3115	0.012768	0.0125	1.17e-06	0.074041	0.001657	23.746
Gut microbiota abundance (genus Romboutsia id.11347)	genus	rs11221428	T	C	-0.07268	-0.0043	0.1551	0.2264	0.015826	0.0139	6.49e-06	0.7576	0.001472	21.0856
Gut microbiota abundance (genus Romboutsia id.11347)	genus	rs16843578	C	T	-0.08753	0.0124	0.0825	0.05311	0.019678	0.026	5.08e-06	0.6348	0.001381	19.7821
Gut microbiota abundance (genus Romboutsia id.11347)	genus	rs28603357	T	C	-0.21491	-0.0301	0.0636	0.02011	0.047474	0.0422	8.52e-06	0.4763	0.00143	20.4902
Gut microbiota abundance (genus Romboutsia id.11347)	genus	rs34302036	G	A	-0.05503	0.0083	0.5855	0.5764	0.012084	0.0118	5.88e-06	0.4814	0.001447	20.7344
Gut microbiota abundance (genus Romboutsia id.11347)	genus	rs61841503	G	A	0.092888	0.0098	0.1372	0.1292	0.017145	0.0173	4e-08	0.573099	0.002047	29.347
Gut microbiota abundance (genus Romboutsia id.11347)	genus	rs62504452	A	G	-0.071	0.0253	0.166	0.1386	0.015665	0.0168	4.66e-06	0.133	0.001434	20.5415
Gut microbiota abundance (genus Romboutsia id.11347)	genus	rs7109293	A	G	0.091911	-0.0259	0.0924	0.1174	0.020574	0.0182	6.98e-06	0.1541	0.001393	19.9548
Gut microbiota abundance (genus Romboutsia id.11347)	genus	rs75200530	T	G	-0.19064	0.0405	0.0467	0.02928	0.042107	0.0347	5.07e-06	0.2424	0.001431	20.4969
Gut microbiota abundance (genus Romboutsia id.11347)	genus	rs75987356	G	A	-0.12958	0.0029	0.0686	0.07877	0.028045	0.022	6.71e-06	0.8936	0.00149	21.3441
Gut microbiota abundance (genus Romboutsia id.11347)	genus	rs77702691	A	G	-0.09441	0.0081	0.1024	0.08962	0.020854	0.0207	7.37e-06	0.6967	0.00143	20.4901
Gut microbiota abundance (genus Romboutsia id.11347)	genus	rs9389266	T	G	0.072282	0.0006	0.169	0.1751	0.016235	0.0152	9.38e-06	0.9707	0.001384	19.8186
Gut microbiota abundance (genus Romboutsia id.11347)	genus	rs9567264	C	T	0.058002	-0.0015	0.3201	0.3355	0.01275	0.0123	5.76e-06	0.9033	0.001445	20.6936
Gut microbiota abundance (genus Roseburia id.2012)	genus	rs12740451	T	C	0.069753	0.0009	0.1252	0.135	0.015361	0.0171	7.34e-06	0.9588	0.001439	20.6177
Gut microbiota abundance (genus Roseburia id.2012)	genus	rs16910295	T	C	-0.09804	0.0086	0.0606	0.05504	0.020957	0.0259	2.91e-06	0.7381	0.001528	21.8835
Gut microbiota abundance (genus Roseburia id.2012)	genus	rs2160994	C	T	-0.05507	0.0064	0.6203	0.6656	0.011248	0.0123	9.7e-07	0.6051	0.001673	23.9657
Gut microbiota abundance (genus Roseburia id.2012)	genus	rs2943022	T	C	0.049379	0.0198	0.4602	0.5828	0.010676	0.0118	4.11e-06	0.093111	0.001493	21.3882
Gut microbiota abundance (genus Roseburia id.2012)	genus	rs302266	T	C	-0.07773	0.0203	0.1203	0.1271	0.017299	0.0173	8.13e-06	0.2421	0.001409	20.1889
Gut microbiota abundance (genus Roseburia id.2012)	genus	rs329182	T	C	0.069033	0.0093	0.1571	0.1604	0.015288	0.0158	5.9e-06	0.5569	0.001423	20.3857
Gut microbiota abundance (genus Roseburia id.2012)	genus	rs55858165	A	C	0.179284	0.043	0.0775	0.03778	0.040495	0.0309	9.99e-06	0.1642	0.001368	19.598
Gut microbiota abundance (genus Roseburia id.2012)	genus	rs57466170	C	T	0.074141	-0.0072	0.0865	0.0753	0.01716	0.0223	8.3e-06	0.747799	0.001303	18.6643
Gut microbiota abundance (genus Roseburia id.2012)	genus	rs6445851	A	G	0.049734	0.0016	0.5994	0.6276	0.010816	0.012	3.53e-06	0.8926	0.001476	21.1408
Gut microbiota abundance (genus Roseburia id.2012)	genus	rs6930661	C	T	-0.09616	0.0249	0.0755	0.06056	0.020498	0.0242	2.48e-06	0.3045	0.001536	22.0047
Gut microbiota abundance (genus Roseburia id.2012)	genus	rs75326254	C	T	-0.10463	#######	0.0636	0.05907	0.02309	0.0247	7.5e-06	0.9833	0.001433	20.5304
Gut microbiota abundance (genus Roseburia id.2012)	genus	rs78753150	A	C	0.096874	-0.0097	0.0586	0.09925	0.021407	0.0193	9.98e-06	0.6163	0.001429	20.4764
Gut microbiota abundance (genus Roseburia id.2012)	genus	rs9300744	C	T	-0.05885	-0.0119	0.2386	0.1793	0.012623	0.0152	4.75e-06	0.432	0.001517	21.7295
Gut microbiota abundance (genus Ruminiclostridium5 id.11355)	genus	rs10827477	A	G	-0.05474	-0.0427	0.3151	0.3523	0.011516	0.0122	2.19e-06	0.000451	0.001577	22.5893
Gut microbiota abundance (genus Ruminiclostridium5 id.11355)	genus	rs113753996	T	C	0.082069	-0.0189	0.1372	0.1822	0.017446	0.015	3.99e-06	0.2084	0.001544	22.1253
Gut microbiota abundance (genus Ruminiclostridium5 id.11355)	genus	rs1223978	C	T	-0.04842	-0.0157	0.5199	0.5307	0.010825	0.0117	8.16e-06	0.179	0.001396	20.0007
Gut microbiota abundance (genus Ruminiclostridium5 id.11355)	genus	rs1492620	T	C	-0.08305	0.0249	0.0805	0.1312	0.018007	0.0172	3.53e-06	0.1481	0.001485	21.268
Gut microbiota abundance (genus Ruminiclostridium5 id.11355)	genus	rs2482038	C	A	0.051899	-0.0101	0.4384	0.4021	0.010878	0.0118	1.7e-06	0.393	0.001589	22.7607
Gut microbiota abundance (genus Ruminiclostridium5 id.11355)	genus	rs2791343	T	C	0.051717	0.0008	0.34	0.3969	0.011337	0.0119	5.54e-06	0.9465	0.001453	20.8074
Gut microbiota abundance (genus Ruminiclostridium5 id.11355)	genus	rs2833828	G	A	0.048962	0.0008	0.4533	0.4121	0.01087	0.0118	6.82e-06	0.9442	0.001416	20.2851
Gut microbiota abundance (genus Ruminiclostridium5 id.11355)	genus	rs4955951	A	G	-0.07137	-0.0059	0.0924	0.1171	0.016583	0.0181	9.96e-06	0.744399	0.001293	18.5236
Gut microbiota abundance (genus Ruminiclostridium5 id.11355)	genus	rs6121460	G	A	0.093296	-0.0148	0.0805	0.08236	0.019921	0.0213	2.64e-06	0.4862	0.001531	21.9309
Gut microbiota abundance (genus Ruminiclostridium5 id.11355)	genus	rs79968837	A	G	-0.09503	-0.0054	0.0686	0.05067	0.019351	0.0268	1.15e-06	0.8416	0.001683	24.1145
Gut microbiota abundance (genus Ruminiclostridium5 id.11355)	genus	rs8053158	G	A	0.074054	0.0146	0.8797	0.8781	0.015915	0.018	5.9e-06	0.4177	0.001511	21.6482
Gut microbiota abundance (genus Ruminiclostridium6 id.11356)	genus	rs10829821	T	C	-0.09761	-0.0198	0.0855	0.09062	0.021607	0.0203	3.47e-06	0.3302	0.001424	20.4031
Gut microbiota abundance (genus Ruminiclostridium6 id.11356)	genus	rs116969552	A	G	-0.16682	-0.014	0.0358	0.02886	0.037668	0.0351	9.16e-06	0.690601	0.001369	19.6112
Gut microbiota abundance (genus Ruminiclostridium6 id.11356)	genus	rs11992182	A	C	0.06253	0.0047	0.2883	0.2227	0.013788	0.0139	4.65e-06	0.7374	0.001436	20.5654
Gut microbiota abundance (genus Ruminiclostridium6 id.11356)	genus	rs2548459	C	T	0.055487	0.0125	0.4702	0.4095	0.012276	0.0118	6.4e-06	0.2896	0.001426	20.4285
Gut microbiota abundance (genus Ruminiclostridium6 id.11356)	genus	rs35362464	C	A	0.072008	-0.0343	0.1511	0.1403	0.016539	0.0167	8.99e-06	0.04004	0.001323	18.9537
Gut microbiota abundance (genus Ruminiclostridium6 id.11356)	genus	rs61060922	T	G	0.15913	-0.0376	0.0447	0.03366	0.032228	0.0323	1.09e-06	0.2451	0.001701	24.3763
Gut microbiota abundance (genus Ruminiclostridium6 id.11356)	genus	rs663262	C	T	0.13498	0.0008	0.9483	0.9669	0.031072	0.0331	3.39e-06	0.9802	0.001317	18.8692
Gut microbiota abundance (genus Ruminiclostridium6 id.11356)	genus	rs67479537	T	C	0.118994	-0.0078	0.0795	0.04767	0.026487	0.0274	9.3e-06	0.776201	0.001409	20.1801
Gut microbiota abundance (genus Ruminiclostridium6 id.11356)	genus	rs71414120	T	G	0.200894	-0.0137	0.0765	0.05101	0.040643	0.0266	1.08e-06	0.604999	0.001705	24.4283
Gut microbiota abundance (genus Ruminiclostridium6 id.11356)	genus	rs72991535	T	G	0.135604	-0.0458	0.0596	0.03571	0.029517	0.0318	4.95e-06	0.1496	0.001473	21.1022
Gut microbiota abundance (genus Ruminiclostridium6 id.11356)	genus	rs73176030	T	C	0.058665	-0.0147	0.3181	0.2722	0.013208	0.0131	7.29e-06	0.2611	0.001377	19.7253
Gut microbiota abundance (genus Ruminiclostridium6 id.11356)	genus	rs77193512	A	G	0.073653	0.0073	0.167	0.2482	0.015316	0.0134	1.3e-06	0.5876	0.001614	23.1215
Gut microbiota abundance (genus Ruminiclostridium6 id.11356)	genus	rs792058	G	A	0.055423	-0.004	0.4274	0.4363	0.012542	0.0118	8.58e-06	0.7356	0.001363	19.5241
Gut microbiota abundance (genus Ruminiclostridium6 id.11356)	genus	rs79968172	G	A	0.11614	0.0302	0.0557	0.05894	0.024308	0.0247	1.66e-06	0.2214	0.001593	22.8241
Gut microbiota abundance (genus Ruminiclostridium6 id.11356)	genus	rs9555756	A	C	-0.08041	-0.0018	0.1243	0.08458	0.017669	0.0209	7.1e-06	0.9315	0.001446	20.7094
Gut microbiota abundance (genus Ruminiclostridium9 id.11357)	genus	rs12040548	G	T	0.057042	-0.0122	0.3111	0.2705	0.012236	0.0131	3.15e-06	0.3489	0.001517	21.73
Gut microbiota abundance (genus Ruminiclostridium9 id.11357)	genus	rs6082461	C	A	-0.05864	0.0056	0.7932	0.7939	0.0131	0.0143	4.87e-06	0.697301	0.001399	20.0353
Gut microbiota abundance (genus Ruminiclostridium9 id.11357)	genus	rs7137760	C	T	0.050797	0.0216	0.4145	0.4608	0.011218	0.0117	7.07e-06	0.06465	0.001431	20.5007
Gut microbiota abundance (genus Ruminiclostridium9 id.11357)	genus	rs74303178	T	C	0.053274	-0.0195	0.3201	0.3166	0.011927	0.0125	7.92e-06	0.1189	0.001393	19.9472
Gut microbiota abundance (genus Ruminiclostridium9 id.11357)	genus	rs78191726	T	C	0.0945	0.0086	0.0905	0.07265	0.021021	0.0224	7.58e-06	0.6989	0.001411	20.2074
Gut microbiota abundance (genus Ruminiclostridium9 id.11357)	genus	rs918449	G	A	0.095091	0.0051	0.9304	0.9281	0.019718	0.0223	2.56e-06	0.8203	0.001623	23.2543
Gut microbiota abundance (genus Ruminiclostridium9 id.11357)	genus	rs9522712	T	C	0.069973	0.0024	0.1451	0.1488	0.015494	0.0162	4.66e-06	0.8808	0.001424	20.3928
Gut microbiota abundance (genus Ruminiclostridium9 id.11357)	genus	rs9809789	C	T	-0.07175	0.0058	0.168	0.1825	0.015967	0.0151	8.72e-06	0.7004	0.001409	20.1867
Gut microbiota abundance (genus Ruminococcaceae NK4A214 group id.11358)	genus	rs11241747	T	C	-0.05339	0.0086	0.6093	0.6914	0.012004	0.0128	6.59e-06	0.5004	0.001381	19.7777
Gut microbiota abundance (genus Ruminococcaceae NK4A214 group id.11358)	genus	rs11586410	G	A	-0.08634	-0.0011	0.1342	0.1582	0.016994	0.0161	3.66e-07	0.9442	0.001801	25.8113
Gut microbiota abundance (genus Ruminococcaceae NK4A214 group id.11358)	genus	rs12642039	C	T	0.0553	0.0128	0.6342	0.6368	0.01194	0.0121	3.43e-06	0.2911	0.001497	21.449
Gut microbiota abundance (genus Ruminococcaceae NK4A214 group id.11358)	genus	rs12731	A	G	-0.05277	0.0146	0.4513	0.3789	0.011505	0.012	4.87e-06	0.2226	0.001468	21.0325
Gut microbiota abundance (genus Ruminococcaceae NK4A214 group id.11358)	genus	rs13087692	G	T	-0.05746	0.0027	0.6948	0.7027	0.012594	0.0127	8.69e-06	0.8343	0.001453	20.8151
Gut microbiota abundance (genus Ruminococcaceae NK4A214 group id.11358)	genus	rs136761	A	G	0.058752	0.0004	0.5706	0.6377	0.011916	0.0121	8.15e-07	0.9758	0.001697	24.3087
Gut microbiota abundance (genus Ruminococcaceae NK4A214 group id.11358)	genus	rs147475196	A	G	-0.13377	0.0069	0.0775	0.1067	0.02952	0.019	4.72e-06	0.7177	0.001433	20.5319
Gut microbiota abundance (genus Ruminococcaceae NK4A214 group id.11358)	genus	rs35559912	T	C	-0.09251	-0.0026	0.0656	0.1212	0.020367	0.0178	4.89e-06	0.8859	0.00144	20.6261
Gut microbiota abundance (genus Ruminococcaceae NK4A214 group id.11358)	genus	rs4814689	C	T	-0.1083	-0.0703	0.0666	0.04489	0.023071	0.0278	4.55e-06	0.01149	0.001538	22.0329
Gut microbiota abundance (genus Ruminococcaceae NK4A214 group id.11358)	genus	rs5994253	A	G	-0.08113	-0.0242	0.1461	0.1426	0.015762	0.0167	2.35e-07	0.1478	0.001848	26.4897
Gut microbiota abundance (genus Ruminococcaceae NK4A214 group id.11358)	genus	rs62027366	T	C	0.061539	-0.0062	0.2296	0.2026	0.013761	0.0146	6.58e-06	0.671001	0.001396	19.9952
Gut microbiota abundance (genus Ruminococcaceae NK4A214 group id.11358)	genus	rs6681678	T	C	0.100174	-0.0093	0.9503	0.9666	0.024	0.0328	9.05e-06	0.777401	0.001216	17.4191
Gut microbiota abundance (genus Ruminococcaceae NK4A214 group id.11358)	genus	rs7573569	T	C	0.107739	-0.0482	0.0716	0.06077	0.023364	0.0243	3.23e-06	0.04765	0.001484	21.2617
Gut microbiota abundance (genus Ruminococcaceae UCG002 id.11360)	genus	rs10916131	C	T	-0.06933	-0.0127	0.1382	0.1619	0.014675	0.016	2.87e-06	0.4252	0.001558	22.3175
Gut microbiota abundance (genus Ruminococcaceae UCG002 id.11360)	genus	rs10927423	C	A	-0.07136	-0.0014	0.1829	0.1782	0.014771	0.0152	8.5e-07	0.9285	0.001629	23.3366
Gut microbiota abundance (genus Ruminococcaceae UCG002 id.11360)	genus	rs10964441	G	A	-0.14906	-0.0315	0.0527	0.1049	0.034486	0.0189	7.45e-06	0.09519	0.001304	18.68
Gut microbiota abundance (genus Ruminococcaceae UCG002 id.11360)	genus	rs113147300	A	G	-0.07584	0.01	0.1322	0.1375	0.016456	0.017	7.69e-06	0.557	0.001483	21.2373
Gut microbiota abundance (genus Ruminococcaceae UCG002 id.11360)	genus	rs11607472	A	G	-0.07802	0.0465	0.1074	0.068	0.017633	0.0229	7.19e-06	0.04257	0.001367	19.5774
Gut microbiota abundance (genus Ruminococcaceae UCG002 id.11360)	genus	rs116974815	C	A	-0.18973	-0.0015	0.0577	0.0688	0.039657	0.0233	2.03e-06	0.949	0.001597	22.8868
Gut microbiota abundance (genus Ruminococcaceae UCG002 id.11360)	genus	rs11750293	G	T	-0.05783	0.023	0.2813	0.3698	0.012051	0.0121	1.76e-06	0.056541	0.001607	23.0246
Gut microbiota abundance (genus Ruminococcaceae UCG002 id.11360)	genus	rs12463378	A	G	-0.05221	-0.004	0.4175	0.3017	0.011209	0.0127	2.96e-06	0.753199	0.001514	21.691
Gut microbiota abundance (genus Ruminococcaceae UCG002 id.11360)	genus	rs15256	C	T	0.073238	0.0254	0.0865	0.1177	0.016834	0.0179	9.46e-06	0.1575	0.001321	18.9249
Gut microbiota abundance (genus Ruminococcaceae UCG002 id.11360)	genus	rs55793120	T	C	0.137396	0.0074	0.0507	0.06152	0.027414	0.0246	4.81e-07	0.763099	0.001753	25.1155
Gut microbiota abundance (genus Ruminococcaceae UCG002 id.11360)	genus	rs56030423	G	A	-0.09829	-0.0089	0.0885	0.07188	0.021634	0.0228	6.3e-06	0.695	0.001441	20.6369
Gut microbiota abundance (genus Ruminococcaceae UCG002 id.11360)	genus	rs57079348	T	G	-0.07657	-0.0082	0.1213	0.05744	0.017282	0.0252	7.22e-06	0.7457	0.00137	19.6294
Gut microbiota abundance (genus Ruminococcaceae UCG002 id.11360)	genus	rs6542556	G	A	-0.05097	-0.0147	0.6551	0.6188	0.011406	0.012	7.86e-06	0.2196	0.001394	19.9696
Gut microbiota abundance (genus Ruminococcaceae UCG002 id.11360)	genus	rs6793778	T	C	0.055871	0.0093	0.7376	0.7402	0.012526	0.0132	9.81e-06	0.4796	0.001389	19.8928
Gut microbiota abundance (genus Ruminococcaceae UCG002 id.11360)	genus	rs7120052	A	C	0.06248	-0.03	0.1759	0.1886	0.013552	0.0149	1.97e-06	0.04376	0.001484	21.2515
Gut microbiota abundance (genus Ruminococcaceae UCG002 id.11360)	genus	rs7155595	C	A	0.056993	0.0216	0.3091	0.3015	0.011699	0.0127	1.15e-06	0.087521	0.001656	23.7308
Gut microbiota abundance (genus Ruminococcaceae UCG002 id.11360)	genus	rs7249614	G	A	0.049278	-0.0099	0.6153	0.609	0.011081	0.012	9.07e-06	0.4067	0.001381	19.7746
Gut microbiota abundance (genus Ruminococcaceae UCG002 id.11360)	genus	rs7342369	A	C	0.05278	0.0151	0.6769	0.743	0.011602	0.0134	5.66e-06	0.262	0.001444	20.6916
Gut microbiota abundance (genus Ruminococcaceae UCG002 id.11360)	genus	rs76847269	A	G	0.163508	-0.0129	0.0567	0.02603	0.035615	0.0367	5.17e-06	0.725499	0.001471	21.0741
Gut microbiota abundance (genus Ruminococcaceae UCG002 id.11360)	genus	rs77564310	A	C	-0.07131	0.0065	0.1789	0.2072	0.014086	0.0143	3.29e-07	0.6501	0.001788	25.6264
Gut microbiota abundance (genus Ruminococcaceae UCG002 id.11360)	genus	rs79016051	C	T	-0.08877	-0.0183	0.0905	0.1317	0.018942	0.0174	2.34e-06	0.2926	0.001533	21.9608
Gut microbiota abundance (genus Ruminococcaceae UCG002 id.11360)	genus	rs882348	A	G	-0.07999	-0.0138	0.1064	0.1172	0.017862	0.0181	5.45e-06	0.4462	0.0014	20.0544
Gut microbiota abundance (genus Ruminococcaceae UCG003 id.11361)	genus	rs10490280	C	T	-0.06721	0.0089	0.2177	0.1879	0.014331	0.0149	4.16e-06	0.5494	0.001535	21.9914
Gut microbiota abundance (genus Ruminococcaceae UCG003 id.11361)	genus	rs11243416	T	C	-0.09257	-0.0169	0.1014	0.06972	0.01912	0.0231	1.67e-06	0.4644	0.001636	23.434
Gut microbiota abundance (genus Ruminococcaceae UCG003 id.11361)	genus	rs11613919	G	T	0.07276	-0.005	0.2127	0.2207	0.015572	0.014	1.63e-06	0.722301	0.001524	21.8305
Gut microbiota abundance (genus Ruminococcaceae UCG003 id.11361)	genus	rs16959793	A	C	-0.06253	0.0141	0.2803	0.4143	0.013126	0.0118	2.22e-06	0.2314	0.001584	22.6891
Gut microbiota abundance (genus Ruminococcaceae UCG003 id.11361)	genus	rs2523124	C	T	0.054663	0.0095	0.6024	0.5986	0.012082	0.0118	5.78e-06	0.4219	0.001429	20.4653
Gut microbiota abundance (genus Ruminococcaceae UCG003 id.11361)	genus	rs3013089	G	A	-0.05515	0.0071	0.3847	0.3733	0.012035	0.012	4.38e-06	0.5521	0.001466	20.9954
Gut microbiota abundance (genus Ruminococcaceae UCG003 id.11361)	genus	rs4452755	A	C	-0.06345	0.0274	0.3052	0.3375	0.013474	0.0123	3.29e-06	0.02561	0.001547	22.1693
Gut microbiota abundance (genus Ruminococcaceae UCG003 id.11361)	genus	rs4532474	G	A	0.076923	-0.0128	0.1491	0.1635	0.017045	0.0157	4.82e-06	0.4172	0.001422	20.3638
Gut microbiota abundance (genus Ruminococcaceae UCG003 id.11361)	genus	rs646327	G	A	0.05867	0.0121	0.4682	0.4088	0.011837	0.0118	7.83e-07	0.3065	0.001714	24.5635
Gut microbiota abundance (genus Ruminococcaceae UCG003 id.11361)	genus	rs6759615	A	G	0.102523	-0.0211	0.0696	0.09742	0.02002	0.0197	7.86e-07	0.2823	0.00183	26.2202
Gut microbiota abundance (genus Ruminococcaceae UCG003 id.11361)	genus	rs73341549	T	C	-0.16986	0.0149	0.0507	0.05709	0.031877	0.0251	1.51e-07	0.5521	0.001981	28.3894
Gut microbiota abundance (genus Ruminococcaceae UCG003 id.11361)	genus	rs78720113	A	G	-0.11535	0.014	0.0696	0.07874	0.02496	0.0217	7.59e-06	0.5192	0.001491	21.3534
Gut microbiota abundance (genus Ruminococcaceae UCG004 id.11362)	genus	rs10976229	T	G	0.095976	0.025	0.1412	0.1292	0.021455	0.0172	7.04e-06	0.146	0.001397	20.0074
Gut microbiota abundance (genus Ruminococcaceae UCG004 id.11362)	genus	rs11961899	G	A	-0.07078	-0.0011	0.2714	0.2789	0.016138	0.013	9.18e-06	0.9342	0.001343	19.2347
Gut microbiota abundance (genus Ruminococcaceae UCG004 id.11362)	genus	rs12125734	G	T	0.133972	-0.0242	0.0865	0.0935	0.025742	0.0198	2.09e-07	0.2222	0.00189	27.083
Gut microbiota abundance (genus Ruminococcaceae UCG004 id.11362)	genus	rs2248146	T	C	0.068945	-0.0181	0.3221	0.346	0.015365	0.0122	8.2e-06	0.1372	0.001405	20.132
Gut microbiota abundance (genus Ruminococcaceae UCG004 id.11362)	genus	rs3800154	A	C	-0.0798	0.0259	0.2207	0.2646	0.017764	0.0132	6.12e-06	0.05001	0.001408	20.1755
Gut microbiota abundance (genus Ruminococcaceae UCG004 id.11362)	genus	rs511258	G	A	-0.07575	0.0278	0.2634	0.1869	0.016248	0.0149	4.52e-06	0.06155	0.001517	21.7321
Gut microbiota abundance (genus Ruminococcaceae UCG004 id.11362)	genus	rs550351	A	C	0.078587	0.0164	0.4404	0.4244	0.018003	0.0117	9.43e-06	0.1633	0.00133	19.0525
Gut microbiota abundance (genus Ruminococcaceae UCG004 id.11362)	genus	rs6769553	A	G	0.084974	-0.0049	0.2843	0.2615	0.015745	0.0132	7.91e-08	0.7094	0.002032	29.1222
Gut microbiota abundance (genus Ruminococcaceae UCG004 id.11362)	genus	rs7569771	A	G	-0.07591	0.0141	0.2167	0.2478	0.017031	0.0135	8.12e-06	0.2968	0.001387	19.8661
Gut microbiota abundance (genus Ruminococcaceae UCG004 id.11362)	genus	rs872501	G	A	0.116125	0.0106	0.1272	0.09942	0.025946	0.0217	5.81e-06	0.626299	0.001398	20.0286
Gut microbiota abundance (genus Ruminococcaceae UCG004 id.11362)	genus	rs9818949	T	G	-0.08599	-0.0117	0.7813	0.797	0.018867	0.0146	5.39e-06	0.4219	0.00145	20.7707
Gut microbiota abundance (genus Ruminococcaceae UCG005 id.11363)	genus	rs10873449	C	T	-0.06548	-0.0225	0.831	0.8082	0.014397	0.0147	4.11e-06	0.1265	0.001444	20.6848
Gut microbiota abundance (genus Ruminococcaceae UCG005 id.11363)	genus	rs10937802	A	G	-0.07558	-0.006	0.9026	0.88	0.016823	0.0179	8.17e-06	0.7361	0.001409	20.1827
Gut microbiota abundance (genus Ruminococcaceae UCG005 id.11363)	genus	rs10950694	C	T	-0.05776	-0.0022	0.5765	0.6418	0.011412	0.0121	4.3e-07	0.8556	0.001788	25.6161
Gut microbiota abundance (genus Ruminococcaceae UCG005 id.11363)	genus	rs114279581	A	G	-0.1466	-0.0096	0.0477	0.07493	0.031603	0.0221	3.22e-06	0.6647	0.001502	21.5161
Gut microbiota abundance (genus Ruminococcaceae UCG005 id.11363)	genus	rs12288512	A	G	0.066635	0.0289	0.1799	0.2393	0.014436	0.0136	3.1e-06	0.03383	0.001487	21.3046
Gut microbiota abundance (genus Ruminococcaceae UCG005 id.11363)	genus	rs12458218	T	C	0.067732	0.0066	0.1769	0.1797	0.014453	0.0152	2.41e-06	0.666099	0.001533	21.9606
Gut microbiota abundance (genus Ruminococcaceae UCG005 id.11363)	genus	rs2893871	G	A	-0.07364	0.0007	0.1521	0.1098	0.015548	0.0186	3.54e-06	0.9699	0.001566	22.4318
Gut microbiota abundance (genus Ruminococcaceae UCG005 id.11363)	genus	rs34781347	G	A	0.188685	-0.0108	0.0596	0.07125	0.038648	0.0224	6.05e-07	0.6312	0.001663	23.8315
Gut microbiota abundance (genus Ruminococcaceae UCG005 id.11363)	genus	rs55793120	T	C	0.121548	0.0074	0.0507	0.06152	0.027955	0.0246	7.37e-06	0.763099	0.00132	18.9029
Gut microbiota abundance (genus Ruminococcaceae UCG005 id.11363)	genus	rs72776570	C	A	0.087067	-0.0229	0.0825	0.0972	0.019718	0.0195	5.36e-06	0.2413	0.001361	19.4951
Gut microbiota abundance (genus Ruminococcaceae UCG005 id.11363)	genus	rs7449320	C	A	0.059916	0.0063	0.2207	0.2329	0.013084	0.0138	4.81e-06	0.647201	0.001464	20.9689
Gut microbiota abundance (genus Ruminococcaceae UCG005 id.11363)	genus	rs7555878	G	A	-0.05867	0.0124	0.7197	0.7528	0.012528	0.0135	2.81e-06	0.3579	0.001531	21.9278
Gut microbiota abundance (genus Ruminococcaceae UCG005 id.11363)	genus	rs7586445	G	A	0.078235	-0.0194	0.1262	0.1294	0.017646	0.0173	8.81e-06	0.263	0.001372	19.6543
Gut microbiota abundance (genus Ruminococcaceae UCG005 id.11363)	genus	rs898577	C	T	0.123012	0.0031	0.9453	0.9429	0.028667	0.0252	7.46e-06	0.9026	0.001285	18.4106
Gut microbiota abundance (genus Ruminococcaceae UCG009 id.11366)	genus	rs113006825	T	C	-0.09289	-0.0075	0.1799	0.2171	0.020804	0.0143	7.98e-06	0.5975	0.001392	19.9342
Gut microbiota abundance (genus Ruminococcaceae UCG009 id.11366)	genus	rs12508214	C	T	-0.07746	-0.0037	0.3509	0.3385	0.016894	0.0124	4.75e-06	0.7647	0.001468	21.0232
Gut microbiota abundance (genus Ruminococcaceae UCG009 id.11366)	genus	rs138460696	A	G	0.139274	0.0496	0.1064	0.07705	0.031579	0.0219	9.81e-06	0.02369	0.001358	19.4478
Gut microbiota abundance (genus Ruminococcaceae UCG009 id.11366)	genus	rs1550196	A	G	-0.13084	0.0209	0.8827	0.9004	0.026248	0.0194	1.13e-06	0.2822	0.001734	24.8455
Gut microbiota abundance (genus Ruminococcaceae UCG009 id.11366)	genus	rs2058609	G	A	-0.08165	0.0118	0.6859	0.7233	0.017472	0.013	3.12e-06	0.3639	0.001524	21.8337
Gut microbiota abundance (genus Ruminococcaceae UCG009 id.11366)	genus	rs2192926	A	G	-0.08905	0.0209	0.2366	0.3289	0.019299	0.0123	4.88e-06	0.09017	0.001486	21.2874
Gut microbiota abundance (genus Ruminococcaceae UCG009 id.11366)	genus	rs4079028	C	T	0.091562	-0.0166	0.1938	0.2395	0.019936	0.0136	3.28e-06	0.2206	0.001472	21.091
Gut microbiota abundance (genus Ruminococcaceae UCG009 id.11366)	genus	rs4708333	T	G	-0.08403	-0.0034	0.3022	0.3408	0.017476	0.0123	1.56e-06	0.783599	0.001614	23.119
Gut microbiota abundance (genus Ruminococcaceae UCG009 id.11366)	genus	rs6952765	G	A	0.07321	0.0248	0.4612	0.318	0.016678	0.0125	8.13e-06	0.04715	0.001345	19.2667
Gut microbiota abundance (genus Ruminococcaceae UCG009 id.11366)	genus	rs758191	T	G	0.17702	-0.0017	0.0636	0.1014	0.037511	0.0195	9.01e-06	0.9298	0.001554	22.2669
Gut microbiota abundance (genus Ruminococcaceae UCG009 id.11366)	genus	rs78410648	A	G	0.120989	-0.0053	0.0974	0.1088	0.027732	0.0186	9.67e-06	0.7769	0.001329	19.0317
Gut microbiota abundance (genus Ruminococcaceae UCG009 id.11366)	genus	rs9558661	T	C	-0.08978	0.0151	0.1869	0.2033	0.020074	0.0145	7.01e-06	0.2946	0.001396	20.0012
Gut microbiota abundance (genus Ruminococcaceae UCG010 id.11367)	genus	rs12597105	A	G	-0.06709	-0.002	0.7227	0.811	0.014442	0.0149	4.87e-06	0.8955	0.001506	21.576
Gut microbiota abundance (genus Ruminococcaceae UCG010 id.11367)	genus	rs2820282	C	A	0.05923	0.0057	0.5477	0.5998	0.012592	0.0119	2.85e-06	0.6323	0.001544	22.1238
Gut microbiota abundance (genus Ruminococcaceae UCG010 id.11367)	genus	rs682403	A	G	-0.05882	0.0003	0.4761	0.5276	0.012467	0.0116	2.37e-06	0.9815	0.001553	22.2536
Gut microbiota abundance (genus Ruminococcaceae UCG010 id.11367)	genus	rs6958419	C	T	-0.05857	0.0091	0.4891	0.4649	0.012499	0.0116	2.84e-06	0.4351	0.001533	21.9552
Gut microbiota abundance (genus Ruminococcaceae UCG010 id.11367)	genus	rs73218807	G	A	-0.16621	0.0153	0.0577	0.08158	0.036794	0.0212	6.43e-06	0.4719	0.001424	20.4037
Gut microbiota abundance (genus Ruminococcaceae UCG010 id.11367)	genus	rs7441445	T	C	0.05695	0.0013	0.5646	0.487	0.01265	0.0117	6.8e-06	0.9139	0.001415	20.2643
Gut microbiota abundance (genus Ruminococcaceae UCG011 id.11368)	genus	rs10274562	C	T	0.110917	-0.0076	0.3519	0.3804	0.024456	0.012	6.5e-06	0.5268	0.001436	20.5674
Gut microbiota abundance (genus Ruminococcaceae UCG011 id.11368)	genus	rs12636310	G	A	0.132725	-0.0092	0.2177	0.2514	0.028204	0.0134	2.81e-06	0.494399	0.001546	22.1428
Gut microbiota abundance (genus Ruminococcaceae UCG011 id.11368)	genus	rs12724320	C	T	-0.12088	-0.0025	0.2753	0.3815	0.024923	0.012	1.52e-06	0.8361	0.001642	23.5211
Gut microbiota abundance (genus Ruminococcaceae UCG011 id.11368)	genus	rs1416041	A	C	-0.18234	0.0252	0.1342	0.2082	0.03399	0.0143	7.04e-08	0.077519	0.002008	28.7741
Gut microbiota abundance (genus Ruminococcaceae UCG011 id.11368)	genus	rs2729556	T	C	0.109097	-0.0124	0.501	0.5225	0.02337	0.0117	3.19e-06	0.2877	0.001521	21.7897
Gut microbiota abundance (genus Ruminococcaceae UCG011 id.11368)	genus	rs4490371	T	C	-0.11182	-0.0038	0.331	0.4127	0.024896	0.0118	7.75e-06	0.748201	0.001408	20.1687
Gut microbiota abundance (genus Ruminococcaceae UCG011 id.11368)	genus	rs79113084	C	T	-0.15217	-0.0271	0.1551	0.1075	0.031752	0.0194	2.06e-06	0.1616	0.001603	22.9633
Gut microbiota abundance (genus Ruminococcaceae UCG011 id.11368)	genus	rs9729514	G	A	-0.18493	-0.0206	0.8976	0.9064	0.039462	0.0199	2.37e-06	0.2998	0.001533	21.9596
Gut microbiota abundance (genus Ruminococcaceae UCG013 id.11370)	genus	rs11581881	C	T	0.066121	0.0148	0.1809	0.2364	0.014474	0.0138	4.73e-06	0.2833	0.001457	20.8673
Gut microbiota abundance (genus Ruminococcaceae UCG013 id.11370)	genus	rs12189346	G	A	0.068496	0.0077	0.163	0.1867	0.014558	0.0149	1.68e-06	0.6023	0.001545	22.1344
Gut microbiota abundance (genus Ruminococcaceae UCG013 id.11370)	genus	rs12336782	T	C	-0.0856	-0.0482	0.0815	0.07763	0.018931	0.0218	8.6e-06	0.02733	0.001427	20.4448
Gut microbiota abundance (genus Ruminococcaceae UCG013 id.11370)	genus	rs12485353	G	A	-0.06079	-0.0066	0.1789	0.2484	0.013085	0.0135	4.19e-06	0.6273	0.001506	21.5814
Gut microbiota abundance (genus Ruminococcaceae UCG013 id.11370)	genus	rs12781711	C	T	-0.06561	-0.0162	0.3131	0.2499	0.011748	0.0134	2.55e-08	0.2261	0.002176	31.1898
Gut microbiota abundance (genus Ruminococcaceae UCG013 id.11370)	genus	rs16918863	A	C	0.111491	-0.0061	0.0606	0.06332	0.024016	0.0238	4.15e-06	0.7976	0.001504	21.5491
Gut microbiota abundance (genus Ruminococcaceae UCG013 id.11370)	genus	rs2730183	G	A	-0.04887	0.0369	0.4642	0.3987	0.010991	0.0118	8.44e-06	0.001784	0.00138	19.7678
Gut microbiota abundance (genus Ruminococcaceae UCG013 id.11370)	genus	rs4385846	T	G	-0.05984	-0.005	0.7932	0.8056	0.013181	0.0147	6.46e-06	0.7357	0.001439	20.6087
Gut microbiota abundance (genus Ruminococcaceae UCG013 id.11370)	genus	rs75088940	T	C	-0.0943	-0.001	0.0934	0.07097	0.020071	0.0231	2.55e-06	0.9648	0.00154	22.0692
Gut microbiota abundance (genus Ruminococcaceae UCG013 id.11370)	genus	rs76973485	G	T	0.194976	-0.0149	0.0368	0.04071	0.041821	0.0294	3.35e-06	0.611899	0.001517	21.7323
Gut microbiota abundance (genus Ruminococcaceae UCG013 id.11370)	genus	rs7784330	A	G	0.049833	-0.0017	0.6113	0.6434	0.011207	0.0121	8.16e-06	0.8917	0.00138	19.7708
Gut microbiota abundance (genus Ruminococcaceae UCG013 id.11370)	genus	rs9313055	T	C	0.105087	0.009	0.0686	0.08088	0.023446	0.0213	9.55e-06	0.673301	0.001402	20.0863
Gut microbiota abundance (genus Ruminococcaceae UCG014 id.11371)	genus	rs10495392	T	C	0.082486	-0.0081	0.8807	0.9264	0.018719	0.0223	9.96e-06	0.7163	0.001355	19.414
Gut microbiota abundance (genus Ruminococcaceae UCG014 id.11371)	genus	rs10791168	G	A	0.066462	0.0459	0.8161	0.8154	0.015007	0.0152	9.76e-06	0.002462	0.001369	19.6114
Gut microbiota abundance (genus Ruminococcaceae UCG014 id.11371)	genus	rs10941294	C	T	-0.12206	-0.0349	0.0686	0.05436	0.026002	0.0259	2.4e-06	0.1773	0.001538	22.0324
Gut microbiota abundance (genus Ruminococcaceae UCG014 id.11371)	genus	rs115777838	T	C	-0.18835	-0.0115	0.0537	0.113	0.038664	0.0183	4.62e-07	0.528799	0.001656	23.7274
Gut microbiota abundance (genus Ruminococcaceae UCG014 id.11371)	genus	rs12638134	T	G	0.058255	-0.0145	0.3897	0.4166	0.011966	0.0117	1.21e-06	0.2169	0.001654	23.6988
Gut microbiota abundance (genus Ruminococcaceae UCG014 id.11371)	genus	rs34402072	C	T	-0.0688	0.0216	0.1918	0.147	0.015608	0.0166	9.8e-06	0.1928	0.001356	19.4283
Gut microbiota abundance (genus Ruminococcaceae UCG014 id.11371)	genus	rs56105232	G	A	0.139276	0.0253	0.0726	0.06245	0.029913	0.0243	2.91e-06	0.2979	0.001513	21.6754
Gut microbiota abundance (genus Ruminococcaceae UCG014 id.11371)	genus	rs72809222	T	C	0.067178	0.0041	0.2515	0.212	0.013984	0.0143	2.41e-06	0.771999	0.001611	23.0747
Gut microbiota abundance (genus Ruminococcaceae UCG014 id.11371)	genus	rs73186226	G	A	-0.09939	-0.0098	0.0875	0.07558	0.021682	0.0224	6.72e-06	0.6599	0.001467	21.0082
Gut microbiota abundance (genus Ruminococcaceae UCG014 id.11371)	genus	rs853612	A	G	-0.05283	-0.0047	0.4026	0.3952	0.011937	0.0119	9.75e-06	0.693499	0.001367	19.5822
Gut microbiota abundance (genus Ruminococcaceae UCG014 id.11371)	genus	rs995642	C	T	0.060048	0.0135	0.326	0.2391	0.012642	0.0136	1.9e-06	0.3199	0.001575	22.5593
Gut microbiota abundance (genus Ruminococcus1 id.11373)	genus	rs10167839	A	G	0.051951	0.0313	0.3439	0.3609	0.011631	0.0121	8.09e-06	0.009895	0.001393	19.949
Gut microbiota abundance (genus Ruminococcus1 id.11373)	genus	rs11783695	G	T	-0.07341	-0.0134	0.1511	0.1588	0.01614	0.0159	4.73e-06	0.3988	0.001444	20.6857
Gut microbiota abundance (genus Ruminococcus1 id.11373)	genus	rs17781867	C	T	0.099927	-0.0203	0.0924	0.0696	0.021173	0.023	1.96e-06	0.3785	0.001555	22.2715
Gut microbiota abundance (genus Ruminococcus1 id.11373)	genus	rs3819978	C	T	-0.11504	-0.0194	0.0586	0.07733	0.026014	0.0216	8.74e-06	0.3698	0.001365	19.5539
Gut microbiota abundance (genus Ruminococcus1 id.11373)	genus	rs6105066	T	C	-0.06071	-0.0012	0.2495	0.2768	0.013425	0.013	5.06e-06	0.9286	0.001427	20.4438
Gut microbiota abundance (genus Ruminococcus1 id.11373)	genus	rs6493760	T	C	-0.05353	0.009	0.6034	0.6428	0.011589	0.0122	3.38e-06	0.4601	0.001489	21.3313
Gut microbiota abundance (genus Ruminococcus1 id.11373)	genus	rs7117576	A	G	0.082951	-0.0052	0.0885	0.09133	0.017089	0.0203	6.48e-07	0.7969	0.001644	23.558
Gut microbiota abundance (genus Ruminococcus1 id.11373)	genus	rs7583465	C	T	0.052765	-0.0133	0.3767	0.44	0.011262	0.0117	2.56e-06	0.2547	0.001532	21.949
Gut microbiota abundance (genus Ruminococcus1 id.11373)	genus	rs78572139	G	A	0.125038	-0.0117	0.0706	0.102	0.027941	0.0193	5.23e-06	0.5446	0.001398	20.0233
Gut microbiota abundance (genus Ruminococcus1 id.11373)	genus	rs78613526	G	A	0.167497	-0.0052	0.0427	0.05242	0.036764	0.0265	5.11e-06	0.845	0.001449	20.7544
Gut microbiota abundance (genus Ruminococcus2 id.11374)	genus	rs12406309	A	C	-0.06319	-0.0046	0.1909	0.221	0.014228	0.0141	9.79e-06	0.742499	0.001377	19.7251
Gut microbiota abundance (genus Ruminococcus2 id.11374)	genus	rs12986628	T	C	-0.06659	0.0114	0.7873	0.8074	0.014017	0.0148	2.14e-06	0.4405	0.001575	22.5688
Gut microbiota abundance (genus Ruminococcus2 id.11374)	genus	rs1819812	G	T	0.084236	-0.0018	0.1163	0.05316	0.018489	0.0264	5.28e-06	0.9456	0.001449	20.7534
Gut microbiota abundance (genus Ruminococcus2 id.11374)	genus	rs2368224	T	G	0.199648	0.0136	0.0477	0.04873	0.043845	0.0271	3.63e-06	0.6169	0.001447	20.7311
Gut microbiota abundance (genus Ruminococcus2 id.11374)	genus	rs2846589	T	G	-0.05221	0.0025	0.5457	0.5759	0.011638	0.0119	7.59e-06	0.8322	0.001405	20.1216
Gut microbiota abundance (genus Ruminococcus2 id.11374)	genus	rs2997412	G	A	0.056844	0.0092	0.7197	0.7201	0.012233	0.0131	4.22e-06	0.4817	0.001507	21.5912
Gut microbiota abundance (genus Ruminococcus2 id.11374)	genus	rs4400279	A	G	0.054611	0.0162	0.3638	0.3234	0.012008	0.0124	5.8e-06	0.1909	0.001444	20.6817
Gut microbiota abundance (genus Ruminococcus2 id.11374)	genus	rs4799823	C	T	0.0837	0.0106	0.1392	0.1858	0.018226	0.015	5.4e-06	0.4804	0.001472	21.086
Gut microbiota abundance (genus Ruminococcus2 id.11374)	genus	rs55707116	C	A	0.086552	0.0043	0.1024	0.07496	0.018914	0.0222	8.01e-06	0.8447	0.001462	20.9375
Gut microbiota abundance (genus Ruminococcus2 id.11374)	genus	rs58681734	A	G	0.072388	0.0081	0.1511	0.212	0.016079	0.0142	4.18e-06	0.5679	0.001415	20.2658
Gut microbiota abundance (genus Ruminococcus2 id.11374)	genus	rs61791565	T	C	-0.05235	-0.0063	0.3688	0.5061	0.011712	0.0117	6.79e-06	0.5881	0.001395	19.9767
Gut microbiota abundance (genus Ruminococcus2 id.11374)	genus	rs75140805	T	G	0.083683	-0.0231	0.1581	0.1808	0.017645	0.0153	3.95e-06	0.1317	0.00157	22.49
Gut microbiota abundance (genus Ruminococcus2 id.11374)	genus	rs7635831	G	A	0.061834	-0.0033	0.2932	0.3777	0.012903	0.0121	1.98e-06	0.788301	0.001603	22.9621
Gut microbiota abundance (genus Ruminococcus2 id.11374)	genus	rs7693984	G	A	-0.10282	0.0461	0.0825	0.04419	0.023509	0.0287	9.42e-06	0.1089	0.001335	19.1273
Gut microbiota abundance (genus Ruminococcus2 id.11374)	genus	rs78120384	A	G	-0.19282	-0.0088	0.0726	0.09296	0.039205	0.0202	3.31e-07	0.6624	0.001688	24.1852
Gut microbiota abundance (genus Ruminococcus gauvreauii group id.11342)	genus	rs10931481	A	G	-0.06101	0.0043	0.6889	0.711	0.013048	0.0128	3.38e-06	0.736901	0.001526	21.8585
Gut microbiota abundance (genus Ruminococcus gauvreauii group id.11342)	genus	rs12079579	A	G	0.095532	0.0318	0.0726	0.08477	0.021344	0.0209	5.04e-06	0.1279	0.001398	20.0311
Gut microbiota abundance (genus Ruminococcus gauvreauii group id.11342)	genus	rs12539819	C	T	0.110654	0.0133	0.0954	0.06921	0.024068	0.0236	4.49e-06	0.5723	0.001475	21.1339
Gut microbiota abundance (genus Ruminococcus gauvreauii group id.11342)	genus	rs1391597	C	T	0.059028	0.0041	0.3807	0.3932	0.012487	0.0119	1.86e-06	0.7286	0.001559	22.3418
Gut microbiota abundance (genus Ruminococcus gauvreauii group id.11342)	genus	rs2047242	A	G	-0.0676	#######	0.2972	0.2307	0.013374	0.0138	2.46e-07	0.9455	0.001783	25.5483
Gut microbiota abundance (genus Ruminococcus gauvreauii group id.11342)	genus	rs2105937	G	A	-0.05802	-0.0034	0.666	0.6519	0.012781	0.0122	5.1e-06	0.7808	0.001439	20.607
Gut microbiota abundance (genus Ruminococcus gauvreauii group id.11342)	genus	rs2166943	C	A	-0.0567	0.013	0.5616	0.5808	0.01235	0.0118	5.28e-06	0.2674	0.001471	21.0743
Gut microbiota abundance (genus Ruminococcus gauvreauii group id.11342)	genus	rs289410	A	G	0.065493	-0.0067	0.7316	0.7221	0.01391	0.0129	2.27e-06	0.6065	0.001547	22.1648
Gut microbiota abundance (genus Ruminococcus gauvreauii group id.11342)	genus	rs431418	G	A	0.094737	0.0423	0.8807	0.9052	0.021016	0.0198	5.54e-06	0.03275	0.001418	20.3185
Gut microbiota abundance (genus Ruminococcus gauvreauii group id.11342)	genus	rs71386687	T	G	0.121037	-0.0185	0.0596	0.1166	0.02386	0.0184	2.91e-07	0.3144	0.001796	25.7297
Gut microbiota abundance (genus Ruminococcus gauvreauii group id.11342)	genus	rs73802842	C	A	0.073681	-0.0105	0.1431	0.2388	0.016967	0.0137	7.48e-06	0.4408	0.001317	18.8566
Gut microbiota abundance (genus Ruminococcus gauvreauii group id.11342)	genus	rs9870933	G	A	-0.06216	-0.0086	0.5915	0.6046	0.012607	0.0119	8.49e-07	0.4701	0.001697	24.31
Gut microbiota abundance (genus Ruminococcus gnavus group id.14376)	genus	rs11597105	A	G	0.114673	-0.0217	0.1123	0.197	0.025065	0.0145	6.95e-06	0.136	0.001461	20.9274
Gut microbiota abundance (genus Ruminococcus gnavus group id.14376)	genus	rs11864644	T	C	-0.1398	-0.0207	0.0706	0.1163	0.031825	0.0182	5.01e-06	0.2565	0.001347	19.2945
Gut microbiota abundance (genus Ruminococcus gnavus group id.14376)	genus	rs12136548	C	T	0.090195	0.0079	0.2913	0.2879	0.019648	0.0128	3.1e-06	0.539699	0.001471	21.0708
Gut microbiota abundance (genus Ruminococcus gnavus group id.14376)	genus	rs12989336	G	A	-0.08469	0.0172	0.3052	0.2799	0.018794	0.0129	7.12e-06	0.1836	0.001417	20.3022
Gut microbiota abundance (genus Ruminococcus gnavus group id.14376)	genus	rs13163520	G	A	-0.12738	0.0147	0.1809	0.1842	0.023388	0.015	5.61e-08	0.3276	0.002069	29.6568
Gut microbiota abundance (genus Ruminococcus gnavus group id.14376)	genus	rs2909242	A	C	0.090997	-0.0049	0.6143	0.6686	0.018351	0.0124	7.41e-07	0.6904	0.001716	24.5849
Gut microbiota abundance (genus Ruminococcus gnavus group id.14376)	genus	rs3124783	G	A	0.11599	0.0016	0.8797	0.871	0.02491	0.0174	2.67e-06	0.9252	0.001513	21.6789
Gut microbiota abundance (genus Ruminococcus gnavus group id.14376)	genus	rs4388134	T	C	0.0905	-0.0018	0.7545	0.7223	0.020354	0.013	9.12e-06	0.8875	0.00138	19.7659
Gut microbiota abundance (genus Ruminococcus gnavus group id.14376)	genus	rs62167033	T	C	0.185289	-0.0372	0.0706	0.0414	0.03963	0.0295	3.5e-06	0.2068	0.001526	21.8575
Gut microbiota abundance (genus Ruminococcus gnavus group id.14376)	genus	rs78399089	T	C	0.144445	0.0126	0.0825	0.1149	0.032662	0.0183	6.63e-06	0.4919	0.001365	19.5553
Gut microbiota abundance (genus Ruminococcus gnavus group id.14376)	genus	rs934940	A	C	-0.10505	0.0136	0.1849	0.1332	0.022959	0.0172	2.74e-06	0.4284	0.001461	20.9311
Gut microbiota abundance (genus Ruminococcus gnavus group id.14376)	genus	rs9872758	T	C	0.084923	-0.0176	0.4771	0.5229	0.017664	0.0116	1.66e-06	0.1298	0.001613	23.11
Gut microbiota abundance (genus Ruminococcus torques group id.14377)	genus	rs10904297	A	G	-0.1678	-0.0165	0.0298	0.02146	0.038981	0.041	2.69e-06	0.687401	0.001294	18.5282
Gut microbiota abundance (genus Ruminococcus torques group id.14377)	genus	rs10967781	C	A	0.050799	-0.0078	0.3181	0.289	0.011332	0.0128	8.37e-06	0.5455	0.001403	20.0922
Gut microbiota abundance (genus Ruminococcus torques group id.14377)	genus	rs12434631	A	G	0.074697	0.0313	0.1402	0.1059	0.01534	0.019	2.77e-06	0.099271	0.001655	23.7077
Gut microbiota abundance (genus Ruminococcus torques group id.14377)	genus	rs1475330	C	T	-0.05235	0.011	0.6988	0.7602	0.01182	0.0138	8.13e-06	0.4232	0.001369	19.6121
Gut microbiota abundance (genus Ruminococcus torques group id.14377)	genus	rs35866622	T	C	-0.0612	0.003	0.4404	0.3389	0.010942	0.0123	2.21e-08	0.8086	0.002182	31.2806
Gut microbiota abundance (genus Ruminococcus torques group id.14377)	genus	rs4073731	T	C	0.065195	0.0046	0.1759	0.1627	0.014222	0.0158	4.05e-06	0.7693	0.001467	21.0106
Gut microbiota abundance (genus Ruminococcus torques group id.14377)	genus	rs77034621	T	G	-0.15155	0.0131	0.0527	0.01703	0.033588	0.0453	6.07e-06	0.7732	0.001421	20.3566
Gut microbiota abundance (genus Ruminococcus torques group id.14377)	genus	rs8080469	G	A	0.049073	0.0065	0.5189	0.4905	0.010704	0.0116	3.5e-06	0.5762	0.001467	21.0164
Gut microbiota abundance (genus Ruminococcus torques group id.14377)	genus	rs8141465	G	A	-0.04808	0.0062	0.4573	0.359	0.010744	0.0121	9.65e-06	0.6078	0.001398	20.0207
Gut microbiota abundance (genus Sellimonas id.14369)	genus	rs113379006	T	C	-0.16276	0.0092	0.168	0.176	0.035703	0.0152	7.21e-06	0.5472	0.001451	20.7794
Gut microbiota abundance (genus Sellimonas id.14369)	genus	rs13417181	T	C	0.166509	0.0282	0.2157	0.2606	0.033752	0.0139	7.62e-07	0.04238	0.001698	24.334
Gut microbiota abundance (genus Sellimonas id.14369)	genus	rs2016057	C	A	0.125878	#######	0.6093	0.6141	0.025615	0.0119	1.03e-06	0.9774	0.001685	24.1457
Gut microbiota abundance (genus Sellimonas id.14369)	genus	rs2187447	A	C	0.243457	0.0216	0.0606	0.06068	0.05277	0.0245	3.98e-06	0.3784	0.001486	21.2823
Gut microbiota abundance (genus Sellimonas id.14369)	genus	rs2371572	A	C	0.127349	-0.0023	0.5487	0.4665	0.025086	0.0117	4.46e-07	0.8452	0.001798	25.7668
Gut microbiota abundance (genus Sellimonas id.14369)	genus	rs41816	A	G	0.132201	0.0195	0.2515	0.3012	0.029109	0.0127	8.39e-06	0.124	0.00144	20.6235
Gut microbiota abundance (genus Sellimonas id.14369)	genus	rs4600608	G	A	0.137152	0.0111	0.7614	0.789	0.03017	0.0143	4.95e-06	0.4382	0.001442	20.6627
Gut microbiota abundance (genus Sellimonas id.14369)	genus	rs553697	C	T	0.153767	#######	0.838	0.813	0.03391	0.015	6.13e-06	0.982	0.001435	20.5595
Gut microbiota abundance (genus Sellimonas id.14369)	genus	rs56203279	T	C	-0.12405	0.0075	0.33	0.3358	0.026912	0.0123	3.72e-06	0.5427	0.001483	21.2433
Gut microbiota abundance (genus Senegalimassilia id.11160)	genus	rs10036909	C	T	0.185519	-0.0503	0.0696	0.04044	0.040088	0.0297	8.05e-06	0.090369	0.001495	21.4134
Gut microbiota abundance (genus Senegalimassilia id.11160)	genus	rs11787826	C	A	0.081327	-0.0371	0.4284	0.409	0.017115	0.0118	2.63e-06	0.001648	0.001576	22.5754
Gut microbiota abundance (genus Senegalimassilia id.11160)	genus	rs1990708	A	C	-0.10962	0.0122	0.1262	0.07871	0.024779	0.0216	8.91e-06	0.569799	0.001366	19.5687
Gut microbiota abundance (genus Senegalimassilia id.11160)	genus	rs2017373	C	T	0.078226	0.0107	0.3738	0.3625	0.017684	0.0121	9.5e-06	0.3734	0.001366	19.5647
Gut microbiota abundance (genus Senegalimassilia id.11160)	genus	rs7225245	A	G	-0.07917	0.0088	0.5417	0.5715	0.017042	0.0118	4.18e-06	0.4586	0.001506	21.5798
Gut microbiota abundance (genus Slackia id.825)	genus	rs10409783	G	A	-0.09508	-0.0147	0.7167	0.7105	0.021124	0.013	7.7e-06	0.2578	0.001414	20.2579
Gut microbiota abundance (genus Slackia id.825)	genus	rs12440440	A	G	0.090193	-0.0263	0.3091	0.3412	0.019058	0.0123	2.63e-06	0.03199	0.001563	22.3937
Gut microbiota abundance (genus Slackia id.825)	genus	rs16894137	C	T	-0.12279	#######	0.1431	0.1302	0.026305	0.0171	2.71e-06	0.9702	0.001521	21.7878
Gut microbiota abundance (genus Slackia id.825)	genus	rs35156985	T	C	-0.15571	0.0179	0.0636	0.04215	0.034809	0.0292	8.06e-06	0.5398	0.001397	20.0077
Gut microbiota abundance (genus Slackia id.825)	genus	rs4492265	G	A	0.090576	0.0045	0.6899	0.6955	0.019166	0.0127	2.41e-06	0.723701	0.001559	22.331
Gut microbiota abundance (genus Slackia id.825)	genus	rs8901	C	T	0.093459	0.0047	0.3708	0.2938	0.018681	0.0127	6.07e-07	0.709499	0.001746	25.0248
Gut microbiota abundance (genus Streptococcus id.1853)	genus	rs10028567	C	T	-0.09212	-0.0094	0.0815	0.1206	0.019188	0.0177	7.3e-06	0.595899	0.001608	23.0437
Gut microbiota abundance (genus Streptococcus id.1853)	genus	rs10448310	A	G	-0.05179	-0.0056	0.4304	0.3615	0.011132	0.0121	3.31e-06	0.644401	0.001511	21.6427
Gut microbiota abundance (genus Streptococcus id.1853)	genus	rs11110281	T	C	-0.13752	0.0053	0.0676	0.04828	0.02274	0.0274	2.58e-09	0.8476	0.00255	36.5672
Gut microbiota abundance (genus Streptococcus id.1853)	genus	rs11720390	G	A	0.107024	-0.0241	0.0746	0.06194	0.022812	0.0241	3.59e-06	0.3168	0.001536	22.0075
Gut microbiota abundance (genus Streptococcus id.1853)	genus	rs11764382	A	G	-0.06953	#######	0.1909	0.1396	0.014367	0.0167	1.29e-06	0.9929	0.001635	23.4208
Gut microbiota abundance (genus Streptococcus id.1853)	genus	rs17708276	A	G	-0.0794	0.0385	0.1282	0.1095	0.017063	0.0197	3.04e-06	0.05092	0.001511	21.6486
Gut microbiota abundance (genus Streptococcus id.1853)	genus	rs1918540	A	G	-0.05964	0.0136	0.7475	0.8133	0.012815	0.0151	2.44e-06	0.3674	0.001512	21.6559
Gut microbiota abundance (genus Streptococcus id.1853)	genus	rs2370083	G	T	-0.08168	0.0131	0.0885	0.06443	0.018585	0.0235	9.75e-06	0.5764	0.001348	19.3143
Gut microbiota abundance (genus Streptococcus id.1853)	genus	rs4968759	A	G	-0.05151	-0.0253	0.4264	0.4859	0.011207	0.0116	3.78e-06	0.02918	0.001475	21.1239
Gut microbiota abundance (genus Streptococcus id.1853)	genus	rs57646748	G	A	-0.09077	0.022	0.0676	0.03857	0.020034	0.0304	5.48e-06	0.4689	0.001433	20.5243
Gut microbiota abundance (genus Streptococcus id.1853)	genus	rs6806351	T	C	-0.06338	-0.0089	0.2087	0.2192	0.013665	0.014	4.94e-06	0.5257	0.001502	21.5121
Gut microbiota abundance (genus Streptococcus id.1853)	genus	rs71481756	T	G	0.093105	-0.0708	0.0994	0.06604	0.020795	0.0238	6.51e-06	0.0029	0.001399	20.0433
Gut microbiota abundance (genus Streptococcus id.1853)	genus	rs7916711	A	G	0.102891	0.021	0.0646	0.1382	0.021736	0.0168	2.72e-06	0.2104	0.001564	22.4041
Gut microbiota abundance (genus Streptococcus id.1853)	genus	rs9903102	C	A	-0.07095	-0.0124	0.164	0.1978	0.015528	0.0145	4.18e-06	0.3926	0.001457	20.8747
Gut microbiota abundance (genus Subdoligranulum id.2070)	genus	rs10065321	T	C	-0.05128	0.0108	0.3678	0.4142	0.010811	0.0118	2.1e-06	0.3583	0.001571	22.5005
Gut microbiota abundance (genus Subdoligranulum id.2070)	genus	rs10497836	T	C	0.052407	-0.0133	0.7197	0.788	0.01187	0.0142	8.38e-06	0.3464	0.001361	19.4908
Gut microbiota abundance (genus Subdoligranulum id.2070)	genus	rs12590825	C	A	-0.05253	-0.002	0.3688	0.3305	0.010994	0.0123	2.08e-06	0.8741	0.001593	22.8247
Gut microbiota abundance (genus Subdoligranulum id.2070)	genus	rs1667315	G	A	0.048502	0.0091	0.4374	0.3916	0.010745	0.0119	6.72e-06	0.4454	0.001422	20.3716
Gut microbiota abundance (genus Subdoligranulum id.2070)	genus	rs2114677	C	T	-0.10418	0.0123	0.0557	0.116	0.023083	0.018	2.72e-06	0.4943	0.001422	20.3654
Gut microbiota abundance (genus Subdoligranulum id.2070)	genus	rs2171249	C	T	0.106744	-0.0234	0.0736	0.0745	0.023321	0.0229	4.51e-06	0.3053	0.001462	20.947
Gut microbiota abundance (genus Subdoligranulum id.2070)	genus	rs3761728	G	T	0.054346	-0.008	0.7575	0.7482	0.011887	0.0134	3.87e-06	0.551501	0.001459	20.9005
Gut microbiota abundance (genus Subdoligranulum id.2070)	genus	rs4347804	G	A	-0.16606	0.038	0.9583	0.9679	0.035748	0.0333	2.18e-06	0.2538	0.001506	21.5762
Gut microbiota abundance (genus Subdoligranulum id.2070)	genus	rs6555306	C	T	0.074078	0.0271	0.8777	0.8583	0.015546	0.0166	2.81e-06	0.1017	0.001585	22.7018
Gut microbiota abundance (genus Subdoligranulum id.2070)	genus	rs75158211	T	C	-0.07234	-0.0035	0.1113	0.1479	0.015933	0.0163	7.52e-06	0.8308	0.001439	20.6128
Gut microbiota abundance (genus Subdoligranulum id.2070)	genus	rs76528319	G	T	-0.14328	-0.0265	0.0398	0.08194	0.031066	0.0214	7.41e-06	0.2145	0.001485	21.2681
Gut microbiota abundance (genus Sutterella id.2896)	genus	rs1145877	G	A	0.073548	-0.006	0.841	0.862	0.016241	0.0168	7.2e-06	0.7201	0.001431	20.504
Gut microbiota abundance (genus Sutterella id.2896)	genus	rs11591622	T	G	-0.06884	0.0118	0.2157	0.1625	0.015138	0.0158	6.5e-06	0.4549	0.001443	20.6771
Gut microbiota abundance (genus Sutterella id.2896)	genus	rs13173038	A	G	-0.07181	-0.0379	0.2207	0.2479	0.015163	0.0134	2.73e-06	0.004802	0.001565	22.4247
Gut microbiota abundance (genus Sutterella id.2896)	genus	rs143438747	T	C	-0.14579	-0.0451	0.0547	0.07532	0.030687	0.0221	3.28e-06	0.04157	0.001575	22.569
Gut microbiota abundance (genus Sutterella id.2896)	genus	rs2050185	A	G	-0.05751	-0.0109	0.6223	0.6252	0.012877	0.012	7.97e-06	0.3612	0.001393	19.9472
Gut microbiota abundance (genus Sutterella id.2896)	genus	rs2321387	G	A	-0.05929	0.0024	0.5298	0.4301	0.012451	0.0117	1.87e-06	0.835	0.001582	22.6707
Gut microbiota abundance (genus Sutterella id.2896)	genus	rs2613606	T	C	0.055679	-0.0035	0.6064	0.5808	0.012412	0.0118	7.2e-06	0.764999	0.001405	20.1217
Gut microbiota abundance (genus Sutterella id.2896)	genus	rs607327	T	C	-0.05783	0.0284	0.6233	0.6255	0.012905	0.012	6.63e-06	0.01817	0.001402	20.0799
Gut microbiota abundance (genus Sutterella id.2896)	genus	rs62501473	G	A	0.069423	-0.0015	0.2286	0.2636	0.014942	0.0132	5.52e-06	0.911	0.001507	21.5852
Gut microbiota abundance (genus Sutterella id.2896)	genus	rs7499539	A	G	0.061748	0.023	0.3231	0.2622	0.0131	0.0132	2.36e-06	0.081079	0.001551	22.2153
Gut microbiota abundance (genus Sutterella id.2896)	genus	rs7638039	T	C	0.064562	0.0132	0.2326	0.2473	0.014389	0.0134	8.66e-06	0.3241	0.001405	20.1305
Gut microbiota abundance (genus Sutterella id.2896)	genus	rs9350083	T	G	-0.05931	-0.0153	0.2992	0.3542	0.013393	0.0121	8.23e-06	0.2066	0.001369	19.6065
Gut microbiota abundance (genus Terrisporobacter id.11348)	genus	rs1883097	C	T	0.226399	0.0406	0.0557	0.03782	0.045464	0.0306	4.16e-07	0.1852	0.00173	24.7941
Gut microbiota abundance (genus Terrisporobacter id.11348)	genus	rs2569953	C	A	0.077559	-0.0127	0.5805	0.5845	0.017464	0.0118	8.95e-06	0.2815	0.001377	19.7203
Gut microbiota abundance (genus Terrisporobacter id.11348)	genus	rs2872237	A	C	0.081451	0.0031	0.5656	0.6007	0.017594	0.0119	3.97e-06	0.7914	0.001496	21.4281
Gut microbiota abundance (genus Terrisporobacter id.11348)	genus	rs58405430	G	T	0.134617	0.0294	0.1153	0.06016	0.030118	0.0249	7.94e-06	0.238	0.001395	19.9754
Gut microbiota abundance (genus Terrisporobacter id.11348)	genus	rs7184125	T	C	0.091256	0.0155	0.2326	0.2922	0.020549	0.013	8.48e-06	0.2349	0.001377	19.7182
Gut microbiota abundance (genus Turicibacter id.2162)	genus	rs11054680	T	C	-0.10475	0.0013	0.0964	0.1719	0.0227	0.0154	2.31e-06	0.9348	0.001486	21.2919
Gut microbiota abundance (genus Turicibacter id.2162)	genus	rs11666533	C	T	-0.11169	0.0025	0.0795	0.08466	0.024844	0.0214	7.37e-06	0.9079	0.001411	20.2084
Gut microbiota abundance (genus Turicibacter id.2162)	genus	rs12603364	T	C	0.110861	0.0073	0.1074	0.1512	0.02256	0.0162	8.67e-07	0.653301	0.001685	24.145
Gut microbiota abundance (genus Turicibacter id.2162)	genus	rs149744580	A	G	0.169883	-0.0125	0.0527	0.05331	0.031548	0.026	7.01e-08	0.6311	0.002023	28.9935
Gut microbiota abundance (genus Turicibacter id.2162)	genus	rs2834977	T	C	-0.096	0.0003	0.173	0.1519	0.020826	0.0162	3.96e-06	0.986	0.001483	21.2452
Gut microbiota abundance (genus Turicibacter id.2162)	genus	rs2952020	A	G	0.075902	-0.0101	0.7773	0.7506	0.016576	0.0135	5.63e-06	0.4561	0.001463	20.9635
Gut microbiota abundance (genus Turicibacter id.2162)	genus	rs3734633	G	A	-0.12096	-0.0119	0.0974	0.05809	0.02683	0.0252	5.32e-06	0.6357	0.001419	20.3217
Gut microbiota abundance (genus Turicibacter id.2162)	genus	rs4869133	G	A	0.131186	-0.0112	0.0885	0.1771	0.027197	0.0152	2.55e-06	0.463	0.001624	23.2633
Gut microbiota abundance (genus Turicibacter id.2162)	genus	rs55756211	T	C	-0.11512	0.0313	0.1163	0.07288	0.024071	0.0224	2.81e-06	0.1631	0.001596	22.8677
Gut microbiota abundance (genus Turicibacter id.2162)	genus	rs7199484	G	A	-0.07314	-0.0103	0.332	0.3057	0.016017	0.0126	5.77e-06	0.4118	0.001456	20.8501
Gut microbiota abundance (genus Tyzzerella3 id.11335)	genus	rs10898797	C	T	0.12238	-0.0095	0.1571	0.1092	0.027468	0.0187	8.85e-06	0.6128	0.001386	19.8471
Gut microbiota abundance (genus Tyzzerella3 id.11335)	genus	rs112102233	A	G	-0.21635	-0.0117	0.0666	0.0465	0.047758	0.0279	6.18e-06	0.675199	0.001432	20.5193
Gut microbiota abundance (genus Tyzzerella3 id.11335)	genus	rs1232220	T	G	0.143869	-0.0121	0.8738	0.8983	0.031828	0.0197	7.91e-06	0.538801	0.001426	20.4294
Gut microbiota abundance (genus Tyzzerella3 id.11335)	genus	rs17706273	T	C	-0.14037	-0.0035	0.1521	0.07896	0.027471	0.0217	5.88e-07	0.8721	0.001822	26.1056
Gut microbiota abundance (genus Tyzzerella3 id.11335)	genus	rs191093	G	A	0.159008	0.0142	0.0795	0.1085	0.035331	0.0188	6.76e-06	0.4499	0.001414	20.2523
Gut microbiota abundance (genus Tyzzerella3 id.11335)	genus	rs4904512	T	C	-0.11715	-0.0042	0.1988	0.1293	0.025031	0.0173	3.09e-06	0.807	0.001529	21.9022
Gut microbiota abundance (genus Tyzzerella3 id.11335)	genus	rs55799124	A	G	-0.11435	-0.0067	0.2068	0.2778	0.02386	0.0131	1.34e-06	0.6083	0.001603	22.9645
Gut microbiota abundance (genus Tyzzerella3 id.11335)	genus	rs67476743	T	G	0.132164	0.0217	0.2853	0.2729	0.022208	0.0132	3.74e-09	0.099179	0.00247	35.4117
Gut microbiota abundance (genus Tyzzerella3 id.11335)	genus	rs6920448	C	T	-0.14108	-0.0107	0.1153	0.0937	0.030545	0.0201	4.15e-06	0.5952	0.001489	21.3308
Gut microbiota abundance (genus Tyzzerella3 id.11335)	genus	rs7019909	T	C	0.144156	-0.008	0.1014	0.1202	0.030163	0.0178	1.76e-06	0.6543	0.001594	22.8385
Gut microbiota abundance (genus Tyzzerella3 id.11335)	genus	rs7333521	T	C	-0.20719	-0.0037	0.0427	0.032	0.045312	0.0331	4.88e-06	0.9102	0.001459	20.9051
Gut microbiota abundance (genus Tyzzerella3 id.11335)	genus	rs75091807	G	T	-0.18497	-0.0534	0.0905	0.06242	0.038303	0.0244	1.71e-06	0.02847	0.001627	23.3163
Gut microbiota abundance (genus Tyzzerella3 id.11335)	genus	rs7561370	C	T	-0.13134	0.007	0.8777	0.8503	0.028629	0.0162	1.52e-06	0.664599	0.001469	21.0437
Gut microbiota abundance (genus Veillonella id.2198)	genus	rs1882878	A	G	-0.0769	-0.016	0.3062	0.2981	0.016391	0.0127	2.98e-06	0.207	0.001536	22.0066
Gut microbiota abundance (genus Veillonella id.2198)	genus	rs2013594	C	T	0.07207	-0.0186	0.6421	0.5984	0.015515	0.0119	3.42e-06	0.1185	0.001506	21.5738
Gut microbiota abundance (genus Veillonella id.2198)	genus	rs55807413	A	G	0.107329	0.0369	0.0974	0.1006	0.023763	0.0194	5.51e-06	0.05671	0.001424	20.3967
Gut microbiota abundance (genus Veillonella id.2198)	genus	rs62376424	C	T	-0.07622	-0.0115	0.334	0.3059	0.01635	0.0127	3.65e-06	0.3643	0.001517	21.7303
Gut microbiota abundance (genus Veillonella id.2198)	genus	rs6656807	G	A	-0.07031	0.0007	0.5755	0.6111	0.015395	0.012	5.5e-06	0.9538	0.001456	20.8518
Gut microbiota abundance (genus Veillonella id.2198)	genus	rs742016	A	G	-0.06886	-0.0227	0.4235	0.3342	0.014977	0.0123	4.66e-06	0.06443	0.001475	21.1345
Gut microbiota abundance (genus Victivallis id.2256)	genus	rs11899949	G	A	0.130568	-0.0027	0.2773	0.3112	0.027624	0.0126	2.77e-06	0.8331	0.014383	22.3119
Gut microbiota abundance (genus Victivallis id.2256)	genus	rs12512543	A	C	-0.17804	0.0274	0.1213	0.08553	0.037434	0.0207	2.54e-06	0.1852	0.014559	22.5895
Gut microbiota abundance (genus Victivallis id.2256)	genus	rs173120	C	T	-0.13381	-0.0098	0.7545	0.8099	0.029013	0.0149	7.65e-06	0.5115	0.013704	21.2438
Gut microbiota abundance (genus Victivallis id.2256)	genus	rs1882775	A	G	-0.13827	-0.0065	0.2237	0.1827	0.031273	0.015	8.73e-06	0.665301	0.012608	19.5231
Gut microbiota abundance (genus Victivallis id.2256)	genus	rs2546432	C	T	0.110803	-0.0096	0.5338	0.5436	0.024966	0.0117	9.93e-06	0.412	0.012703	19.6723
Gut microbiota abundance (genus Victivallis id.2256)	genus	rs342302	A	G	-0.15275	-0.0294	0.159	0.1382	0.035157	0.017	8.16e-06	0.082729	0.01218	18.8534
Gut microbiota abundance (genus Victivallis id.2256)	genus	rs4764863	G	A	0.121561	-0.0119	0.5	0.5513	0.024606	0.0117	8.22e-07	0.3092	0.015692	24.3751
Gut microbiota abundance (genus Victivallis id.2256)	genus	rs4895919	C	T	0.116918	-0.003	0.5179	0.5196	0.024752	0.0116	2.75e-06	0.7939	0.014365	22.2839
Gut microbiota abundance (genus Victivallis id.2256)	genus	rs56349194	A	G	-0.1585	0.0122	0.16	0.1286	0.031523	0.0175	6.26e-07	0.4852	0.016245	25.2487
Gut microbiota abundance (genus Victivallis id.2256)	genus	rs911666	T	C	-0.11858	-0.0101	0.3052	0.3033	0.026315	0.0126	7.65e-06	0.4225	0.013089	20.2783
Gut microbiota abundance (order Actinomycetales id.420)	order	rs2889192	T	G	-0.08841	0.007	0.7932	0.8509	3.97e-06	0.6692	0.0195	0.0164	0.001435	20.5513
Gut microbiota abundance (order Actinomycetales id.420)	order	rs34583783	G	T	0.123688	0.0068	0.1024	0.06052	5.54e-06	0.7808	0.026425	0.0243	0.001529	21.9054
Gut microbiota abundance (order Actinomycetales id.420)	order	rs35011108	A	G	0.241546	0.0228	0.0636	0.06746	1.88e-06	0.321	0.05038	0.023	0.001604	22.9836
Gut microbiota abundance (order Actinomycetales id.420)	order	rs4073240	G	A	0.074973	0.0111	0.3827	0.3808	5.68e-06	0.352	0.016467	0.0119	0.001447	20.7257
Gut microbiota abundance (order Actinomycetales id.420)	order	rs58484246	T	C	0.075828	0.0164	0.326	0.3652	6.67e-06	0.1765	0.0169	0.0121	0.001405	20.1299
Gut microbiota abundance (order Bacillales id.1674)	order	rs10233278	T	C	-0.11632	0.0009	0.4125	0.5551	3.51e-06	0.9385	0.024853	0.0117	0.001529	21.9025
Gut microbiota abundance (order Bacillales id.1674)	order	rs10410917	C	T	-0.11471	0.0001	0.4036	0.3897	5.57e-06	0.9908	0.025003	0.0119	0.001469	21.0463
Gut microbiota abundance (order Bacillales id.1674)	order	rs11034576	A	G	0.205765	0.024	0.0795	0.1239	8.86e-06	0.1728	0.045331	0.0176	0.001438	20.6011
Gut microbiota abundance (order Bacillales id.1674)	order	rs11207728	A	G	0.14455	0.0285	0.7972	0.8364	5.73e-06	0.07077	0.031691	0.0158	0.001452	20.8017
Gut microbiota abundance (order Bacillales id.1674)	order	rs11844714	A	G	-0.14325	0.0036	0.163	0.2082	5.06e-06	0.799	0.032027	0.0143	0.001396	20.0014
Gut microbiota abundance (order Bacillales id.1674)	order	rs1287018	G	A	0.141125	0.0124	0.16	0.1863	9.87e-06	0.4064	0.031931	0.0149	0.001364	19.531
Gut microbiota abundance (order Bacillales id.1674)	order	rs4617108	G	A	-0.24886	-0.0158	0.9394	0.9142	1.98e-06	0.447	0.052593	0.0208	0.001563	22.3871
Gut microbiota abundance (order Bacillales id.1674)	order	rs62640857	A	G	0.148238	-0.0206	0.1839	0.2262	4.49e-06	0.1372	0.032646	0.0139	0.001439	20.6164
Gut microbiota abundance (order Bacillales id.1674)	order	rs74420793	A	G	-0.16441	0.0299	0.162	0.1044	3.07e-06	0.1193	0.035376	0.0192	0.001508	21.5967
Gut microbiota abundance (order Bacteroidales id.913)	order	rs11146701	A	G	0.04736	-0.0266	0.4254	0.3434	7.08e-06	0.08568	0.010541	0.0155	0.001409	20.1833
Gut microbiota abundance (order Bacteroidales id.913)	order	rs17343978	A	C	-0.05521	-0.0131	0.2604	0.2044	8.36e-06	0.365	0.012028	0.0144	0.00147	21.0637
Gut microbiota abundance (order Bacteroidales id.913)	order	rs2032750	C	T	0.050839	0.0113	0.5487	0.5387	1.92e-06	0.3318	0.010681	0.0117	0.001581	22.6537
Gut microbiota abundance (order Bacteroidales id.913)	order	rs2363574	T	C	0.222741	-0.003	0.9682	0.9617	9.93e-06	0.9189	0.050806	0.0297	0.001342	19.2184
Gut microbiota abundance (order Bacteroidales id.913)	order	rs4146051	G	A	0.107377	-0.0104	0.9443	0.9174	8.76e-06	0.625299	0.024566	0.0213	0.001334	19.1025
Gut microbiota abundance (order Bacteroidales id.913)	order	rs4916508	A	G	0.046673	0.0004	0.5646	0.5759	8.47e-06	0.9746	0.010531	0.0118	0.001371	19.6387
Gut microbiota abundance (order Bacteroidales id.913)	order	rs55773148	G	A	-0.12151	0.0002	0.0527	0.05315	3.9e-07	0.9933	0.023676	0.0259	0.001838	26.3378
Gut microbiota abundance (order Bacteroidales id.913)	order	rs62531359	T	G	0.065573	0.0371	0.1451	0.1842	9.09e-06	0.01276	0.014989	0.0149	0.001336	19.1353
Gut microbiota abundance (order Bacteroidales id.913)	order	rs62575403	C	T	0.140055	0.0246	0.0437	0.04216	7.06e-06	0.3995	0.031113	0.0292	0.001414	20.2609
Gut microbiota abundance (order Bacteroidales id.913)	order	rs72706335	T	C	-0.22241	-0.0682	0.0656	0.02551	7.66e-06	0.06128	0.049346	0.0365	0.001418	20.3118
Gut microbiota abundance (order Bacteroidales id.913)	order	rs73975615	G	A	-0.20702	-0.045	0.0109	0.007573	1.22e-06	0.5009	0.044263	0.0669	0.001527	21.871
Gut microbiota abundance (order Bacteroidales id.913)	order	rs7631304	G	A	-0.06458	0.0224	0.17	0.1488	8.37e-07	0.1683	0.013296	0.0163	0.001646	23.5871
Gut microbiota abundance (order Bacteroidales id.913)	order	rs79585701	A	C	0.064682	-0.0158	0.1292	0.1413	9.99e-06	0.3448	0.014963	0.0167	0.001305	18.6846
Gut microbiota abundance (order Bacteroidales id.913)	order	rs929878	T	C	0.054853	0.01	0.7555	0.7865	4.73e-06	0.4766	0.012153	0.0141	0.001422	20.3693
Gut microbiota abundance (order Bifidobacteriales id.432)	order	rs10831953	G	A	0.053754	-0.0068	0.333	0.3001	9.95e-06	0.5892	0.012375	0.0127	0.001317	18.8666
Gut microbiota abundance (order Bifidobacteriales id.432)	order	rs12446429	T	C	0.08101	-0.0135	0.1362	0.195	8.53e-06	0.3688	0.019073	0.0151	0.001259	18.0375
Gut microbiota abundance (order Bifidobacteriales id.432)	order	rs13020688	G	A	0.058405	-0.0139	0.3529	0.3059	1.57e-06	0.2727	0.012208	0.0127	0.001597	22.8842
Gut microbiota abundance (order Bifidobacteriales id.432)	order	rs182549	T	C	-0.11707	0.0127	0.5089	0.5977	5.94e-20	0.2833	0.01267	0.0118	0.005932	85.3605
Gut microbiota abundance (order Bifidobacteriales id.432)	order	rs4957061	T	C	0.056987	-0.0267	0.4652	0.4236	1.15e-06	0.02477	0.011691	0.0119	0.001658	23.7583
Gut microbiota abundance (order Bifidobacteriales id.432)	order	rs540489	T	G	-0.06325	0.0234	0.2336	0.1761	5.37e-06	0.1282	0.013817	0.0154	0.001463	20.9535
Gut microbiota abundance (order Bifidobacteriales id.432)	order	rs55888705	A	G	0.053673	0.0047	0.3867	0.2814	8.66e-06	0.717599	0.012059	0.0129	0.001383	19.8088
Gut microbiota abundance (order Bifidobacteriales id.432)	order	rs6899771	A	G	-0.09143	0.0294	0.0954	0.1003	7.28e-06	0.1267	0.02026	0.0193	0.001422	20.3625
Gut microbiota abundance (order Bifidobacteriales id.432)	order	rs7174549	T	C	-0.05517	-0.0183	0.6441	0.6414	6.87e-06	0.13	0.012466	0.0121	0.001367	19.587
Gut microbiota abundance (order Bifidobacteriales id.432)	order	rs7322849	T	C	0.110676	0.0431	0.0964	0.09208	1.74e-08	0.03292	0.0201	0.0202	0.002115	30.316
Gut microbiota abundance (order Bifidobacteriales id.432)	order	rs73797465	T	G	-0.09426	-0.0478	0.0865	0.1151	4.85e-06	0.009297	0.020842	0.0184	0.001428	20.4514
Gut microbiota abundance (order Bifidobacteriales id.432)	order	rs857444	C	T	0.055397	-0.0024	0.3608	0.3685	3.82e-06	0.8447	0.012067	0.0121	0.001471	21.0723
Gut microbiota abundance (order Burkholderiales id.2874)	order	rs1511453	A	G	0.0911	0.0454	0.0636	0.05823	8e-06	0.06653	0.019948	0.0248	0.001456	20.8536
Gut microbiota abundance (order Burkholderiales id.2874)	order	rs1928341	G	A	-0.05078	0.0076	0.5785	0.595	4.52e-06	0.522701	0.011059	0.0118	0.001472	21.0807
Gut microbiota abundance (order Burkholderiales id.2874)	order	rs2321387	G	A	-0.05085	0.0024	0.5298	0.4301	3.26e-06	0.835	0.010959	0.0117	0.001503	21.5288
Gut microbiota abundance (order Burkholderiales id.2874)	order	rs2613606	T	C	0.049956	-0.0035	0.6064	0.5808	4.13e-06	0.764999	0.010926	0.0118	0.001459	20.9008
Gut microbiota abundance (order Burkholderiales id.2874)	order	rs4033856	T	C	-0.08334	0.0022	0.8708	0.9136	5.67e-07	0.9166	0.016749	0.0207	0.001728	24.7583
Gut microbiota abundance (order Burkholderiales id.2874)	order	rs6087811	T	G	-0.10159	-0.0104	0.0815	0.1016	2.88e-07	0.5874	0.019882	0.0192	0.001822	26.1041
Gut microbiota abundance (order Burkholderiales id.2874)	order	rs62191117	A	G	0.068	0.0081	0.2058	0.205	2.79e-07	0.574101	0.013247	0.0145	0.001838	26.3457
Gut microbiota abundance (order Burkholderiales id.2874)	order	rs62395635	T	C	0.109911	-0.0437	0.0706	0.06204	2.9e-06	0.06961	0.023638	0.0241	0.001509	21.6181
Gut microbiota abundance (order Burkholderiales id.2874)	order	rs75242906	C	T	-0.12097	0.0044	0.0537	0.08353	9.75e-06	0.8339	0.028127	0.0212	0.001291	18.4956
Gut microbiota abundance (order Burkholderiales id.2874)	order	rs7638039	T	C	0.058099	0.0132	0.2326	0.2473	4.84e-06	0.3241	0.012673	0.0134	0.001467	21.0142
Gut microbiota abundance (order Clostridiales id.1863)	order	rs10774377	G	A	-0.0523	-0.0068	0.666	0.5643	3.81e-06	0.5642	0.011386	0.0118	0.001473	21.0966
Gut microbiota abundance (order Clostridiales id.1863)	order	rs112334273	G	A	0.063938	-0.0046	0.2455	0.2781	4.07e-07	0.7256	0.01274	0.013	0.001757	25.1823
Gut microbiota abundance (order Clostridiales id.1863)	order	rs13105690	C	T	0.052744	-0.0175	0.7326	0.7146	9.37e-06	0.1768	0.011818	0.0129	0.00139	19.9159
Gut microbiota abundance (order Clostridiales id.1863)	order	rs13179700	C	T	-0.0511	0.0007	0.6451	0.6564	3.52e-06	0.9534	0.010957	0.0122	0.001518	21.7433
Gut microbiota abundance (order Clostridiales id.1863)	order	rs1842454	G	A	-0.05437	0.0036	0.2068	0.1876	9.92e-06	0.8088	0.012734	0.0149	0.001273	18.2259
Gut microbiota abundance (order Clostridiales id.1863)	order	rs2273429	A	G	-0.07262	-0.0184	0.1074	0.1043	4.17e-06	0.3322	0.015311	0.019	0.00157	22.4938
Gut microbiota abundance (order Clostridiales id.1863)	order	rs290772	G	A	0.084254	0.0564	0.0616	0.0537	1e-05	0.02846	0.01963	0.0257	0.001286	18.4201
Gut microbiota abundance (order Clostridiales id.1863)	order	rs6442336	T	C	0.054773	-0.0131	0.7565	0.748	9.63e-06	0.3301	0.012417	0.0135	0.001358	19.4556
Gut microbiota abundance (order Clostridiales id.1863)	order	rs6814436	C	T	-0.07419	0.0109	0.8678	0.8592	9.06e-07	0.514801	0.015081	0.0168	0.001689	24.1934
Gut microbiota abundance (order Clostridiales id.1863)	order	rs6815608	C	T	-0.10409	0.0068	0.9155	0.8487	3.72e-07	0.675	0.021088	0.0161	0.0017	24.3594
Gut microbiota abundance (order Clostridiales id.1863)	order	rs72738886	T	C	0.086533	-0.0248	0.0775	0.07627	8.42e-06	0.2603	0.019039	0.022	0.001442	20.6542
Gut microbiota abundance (order Clostridiales id.1863)	order	rs72915163	T	C	-0.05802	-0.0027	0.2654	0.2186	1.39e-06	0.8489	0.012056	0.0142	0.001617	23.1618
Gut microbiota abundance (order Clostridiales id.1863)	order	rs992074	T	C	-0.25544	0.0728	0.9652	0.9771	8.95e-07	0.063669	0.050879	0.0392	0.001759	25.2027
Gut microbiota abundance (order Coriobacteriales id.810)	order	rs11250875	T	C	0.06075	0.006	0.2087	0.2135	4.83e-06	0.6738	0.013094	0.0142	0.001502	21.5225
Gut microbiota abundance (order Coriobacteriales id.810)	order	rs11656361	A	C	0.077301	-0.0262	0.1292	0.1817	8.02e-06	0.082539	0.017553	0.0151	0.001354	19.3911
Gut microbiota abundance (order Coriobacteriales id.810)	order	rs12974142	G	A	0.07898	-0.0175	0.1083	0.07036	8.51e-06	0.4462	0.017721	0.0229	0.001387	19.8617
Gut microbiota abundance (order Coriobacteriales id.810)	order	rs13307134	T	C	-0.05657	0.0161	0.7644	0.8328	7.8e-06	0.3048	0.012627	0.0157	0.001401	20.0689
Gut microbiota abundance (order Coriobacteriales id.810)	order	rs1397793	A	G	0.049886	-0.0018	0.6143	0.6902	9.77e-06	0.8895	0.011245	0.0128	0.001374	19.6789
Gut microbiota abundance (order Coriobacteriales id.810)	order	rs1816223	G	A	0.058627	-0.0027	0.7893	0.7994	4.84e-06	0.8529	0.012901	0.0145	0.001442	20.6494
Gut microbiota abundance (order Coriobacteriales id.810)	order	rs240104	T	C	-0.06034	-0.0214	0.2445	0.2847	1.52e-06	0.09963	0.012685	0.013	0.001579	22.6265
Gut microbiota abundance (order Coriobacteriales id.810)	order	rs2442778	A	G	0.116408	0.0104	0.9543	0.9482	9.03e-06	0.6867	0.025855	0.0259	0.001415	20.269
Gut microbiota abundance (order Coriobacteriales id.810)	order	rs3025411	A	G	0.092654	-0.0166	0.1044	0.1062	8.27e-06	0.3823	0.020947	0.019	0.001366	19.563
Gut microbiota abundance (order Coriobacteriales id.810)	order	rs34739816	G	T	0.096502	0.0044	0.0815	0.05821	3.88e-06	0.8587	0.020767	0.0249	0.001507	21.5913
Gut microbiota abundance (order Coriobacteriales id.810)	order	rs67561917	A	G	-0.07144	-0.0262	0.1421	0.1826	5.39e-06	0.08179	0.015411	0.015	0.0015	21.4834
Gut microbiota abundance (order Coriobacteriales id.810)	order	rs719099	A	G	0.07784	-0.0091	0.1362	0.09851	5.43e-07	0.6413	0.015582	0.0195	0.001741	24.9533
Gut microbiota abundance (order Coriobacteriales id.810)	order	rs8010111	A	G	0.103377	0.0068	0.9354	0.9191	6.9e-06	0.7508	0.022929	0.0215	0.001419	20.3251
Gut microbiota abundance (order Desulfovibrionales id.3156)	order	rs112381107	C	T	0.21009	0.0198	0.0477	0.05984	3.22e-06	0.4181	0.045697	0.0244	0.001475	21.1333
Gut microbiota abundance (order Desulfovibrionales id.3156)	order	rs11599763	C	T	0.055486	0.017	0.6103	0.5923	2.61e-06	0.1537	0.011749	0.0119	0.001557	22.3016
Gut microbiota abundance (order Desulfovibrionales id.3156)	order	rs17791387	A	G	-0.07275	0.0075	0.1412	0.09517	2.25e-06	0.704301	0.015437	0.0199	0.00155	22.2068
Gut microbiota abundance (order Desulfovibrionales id.3156)	order	rs186073	T	C	0.052922	-0.0025	0.4274	0.3943	8.74e-06	0.8307	0.011854	0.0119	0.001391	19.9281
Gut microbiota abundance (order Desulfovibrionales id.3156)	order	rs2692012	G	A	-0.11224	-0.0107	0.9364	0.9448	2.27e-06	0.6745	0.025355	0.0254	0.001368	19.5942
Gut microbiota abundance (order Desulfovibrionales id.3156)	order	rs2838334	G	A	0.056902	-0.0042	0.3231	0.3435	4.17e-06	0.730801	0.012422	0.0122	0.001465	20.9796
Gut microbiota abundance (order Desulfovibrionales id.3156)	order	rs3935584	C	T	-0.05245	0.0184	0.496	0.5315	7.2e-06	0.1154	0.011575	0.0117	0.001433	20.5277
Gut microbiota abundance (order Desulfovibrionales id.3156)	order	rs4506934	C	T	-0.09534	-0.0248	0.1123	0.1181	2.43e-06	0.1716	0.020137	0.0182	0.001564	22.4129
Gut microbiota abundance (order Desulfovibrionales id.3156)	order	rs6058181	C	T	0.083677	-0.0691	0.1233	0.1621	2.53e-07	1.18e-05	0.01661	0.0158	0.001771	25.3757
Gut microbiota abundance (order Desulfovibrionales id.3156)	order	rs62020470	A	G	-0.05736	0.0034	0.2594	0.1798	7.51e-06	0.8239	0.012946	0.0152	0.00137	19.6301
Gut microbiota abundance (order Desulfovibrionales id.3156)	order	rs72647048	T	C	-0.07725	0.0146	0.1163	0.1125	9e-06	0.4277	0.017088	0.0185	0.001426	20.4328
Gut microbiota abundance (order Desulfovibrionales id.3156)	order	rs9928243	C	A	-0.05447	0.0124	0.4254	0.4712	3.97e-06	0.2871	0.011781	0.0117	0.001492	21.3748
Gut microbiota abundance (order Enterobacteriales id.3468)	order	rs11026530	T	C	0.082241	0.0068	0.1342	0.1498	9.43e-06	0.6757	0.018638	0.0163	0.001359	19.4679
Gut microbiota abundance (order Enterobacteriales id.3468)	order	rs2374342	C	A	0.058293	-0.0164	0.3569	0.4153	4.52e-06	0.1645	0.01262	0.0118	0.001489	21.3345
Gut microbiota abundance (order Enterobacteriales id.3468)	order	rs35673018	G	A	0.089964	0.007	0.0944	0.0897	7.63e-06	0.729001	0.020293	0.0203	0.001372	19.6503
Gut microbiota abundance (order Enterobacteriales id.3468)	order	rs504442	T	G	0.084159	-0.0015	0.1392	0.1049	5.17e-06	0.9362	0.018948	0.019	0.001377	19.7251
Gut microbiota abundance (order Enterobacteriales id.3468)	order	rs62210023	A	G	0.060675	0.007	0.3519	0.3449	3.13e-06	0.5675	0.013013	0.0122	0.001517	21.7392
Gut microbiota abundance (order Enterobacteriales id.3468)	order	rs78143293	A	G	-0.08485	0.0051	0.1441	0.1224	1.2e-06	0.7719	0.017042	0.0177	0.00173	24.7884
Gut microbiota abundance (order Enterobacteriales id.3468)	order	rs79757635	C	A	0.07586	#######	0.161	0.1368	9.32e-06	0.9748	0.017129	0.0172	0.001369	19.6118
Gut microbiota abundance (order Erysipelotrichales id.2148)	order	rs1074800	G	A	-0.04924	0.0055	0.6014	0.5809	6.15e-06	0.6385	0.010887	0.0118	0.001428	20.4563
Gut microbiota abundance (order Erysipelotrichales id.2148)	order	rs10781552	C	T	-0.05522	-0.017	0.3121	0.2807	2.33e-06	0.1872	0.011607	0.0129	0.00158	22.6298
Gut microbiota abundance (order Erysipelotrichales id.2148)	order	rs17530232	A	G	0.10305	-0.019	0.0765	0.05295	2.79e-06	0.4699	0.022465	0.0262	0.001469	21.0392
Gut microbiota abundance (order Erysipelotrichales id.2148)	order	rs1884466	C	T	-0.04754	0.0105	0.4513	0.5199	9.53e-06	0.3692	0.010694	0.0117	0.001379	19.7569
Gut microbiota abundance (order Erysipelotrichales id.2148)	order	rs2300774	A	G	-0.05242	0.0237	0.5924	0.5615	8.95e-07	0.04242	0.010678	0.0117	0.001681	24.0903
Gut microbiota abundance (order Erysipelotrichales id.2148)	order	rs290833	T	G	-0.04974	-0.0143	0.3688	0.493	8.03e-06	0.2199	0.011138	0.0117	0.001392	19.9399
Gut microbiota abundance (order Erysipelotrichales id.2148)	order	rs35161940	T	C	-0.0806	0.0286	0.1272	0.1069	1.85e-06	0.1292	0.016764	0.0188	0.001613	23.115
Gut microbiota abundance (order Erysipelotrichales id.2148)	order	rs4078432	T	C	0.060893	0.0266	0.8191	0.8266	4.23e-06	0.08396	0.013376	0.0154	0.001446	20.7202
Gut microbiota abundance (order Erysipelotrichales id.2148)	order	rs56970041	T	G	0.072415	-0.0087	0.1113	0.06149	5.4e-06	0.7199	0.016447	0.0244	0.001353	19.3826
Gut microbiota abundance (order Erysipelotrichales id.2148)	order	rs62504403	C	T	0.068116	0.0052	0.2356	0.1952	1.12e-07	0.722301	0.012788	0.0147	0.001979	28.3668
Gut microbiota abundance (order Erysipelotrichales id.2148)	order	rs7234058	T	C	-0.09458	-0.0221	0.0974	0.09072	9.12e-07	0.2713	0.019409	0.0201	0.001657	23.7405
Gut microbiota abundance (order Erysipelotrichales id.2148)	order	rs7826267	G	T	0.083907	-0.0116	0.9254	0.9306	9.28e-06	0.6222	0.019913	0.0236	0.00124	17.7525
Gut microbiota abundance (order Erysipelotrichales id.2148)	order	rs8003149	C	T	0.05388	-0.0083	0.2823	0.3324	4.08e-06	0.5005	0.011689	0.0123	0.001483	21.2447
Gut microbiota abundance (order Gastranaerophilales id.1591)	order	rs11150282	T	C	0.098235	-0.0078	0.3211	0.3603	7.36e-07	0.5206	0.019713	0.0121	0.001733	24.8302
Gut microbiota abundance (order Gastranaerophilales id.1591)	order	rs113884518	T	C	-0.20591	-0.0376	0.0487	0.02431	7.74e-06	0.3301	0.045538	0.0386	0.001427	20.4434
Gut microbiota abundance (order Gastranaerophilales id.1591)	order	rs28678345	T	C	0.213083	0.0277	0.0467	0.04925	8.06e-06	0.3028	0.047138	0.0269	0.001426	20.4315
Gut microbiota abundance (order Gastranaerophilales id.1591)	order	rs367480	A	G	0.084165	-0.001	0.5726	0.6416	7.52e-06	0.9329	0.018595	0.0121	0.00143	20.4842
Gut microbiota abundance (order Gastranaerophilales id.1591)	order	rs4129395	G	A	0.090426	0.0039	0.4264	0.4852	1.22e-06	0.7345	0.018525	0.0116	0.001663	23.8231
Gut microbiota abundance (order Gastranaerophilales id.1591)	order	rs789069	A	C	-0.10413	-0.0225	0.172	0.1414	6.5e-06	0.177	0.023446	0.0167	0.001377	19.7223
Gut microbiota abundance (order Gastranaerophilales id.1591)	order	rs79790072	T	C	0.226103	-0.0413	0.0567	0.03156	3.54e-06	0.2182	0.048802	0.0335	0.001498	21.4626
Gut microbiota abundance (order Gastranaerophilales id.1591)	order	rs8028558	A	G	0.08346	0.0079	0.4046	0.3578	9.78e-06	0.5125	0.01885	0.0121	0.001368	19.5999
Gut microbiota abundance (order Gastranaerophilales id.1591)	order	rs9864379	T	C	-0.16052	0.0243	0.1133	0.1496	4.66e-08	0.136	0.029275	0.0163	0.002097	30.061
Gut microbiota abundance (order Lactobacillales id.1800)	order	rs11110282	A	G	-0.10239	0.0034	0.0676	0.04833	3.96e-06	0.9009	0.021785	0.0274	0.001542	22.0873
Gut microbiota abundance (order Lactobacillales id.1800)	order	rs11627423	C	A	0.049926	-0.009	0.3897	0.3672	5.09e-06	0.4543	0.010974	0.012	0.001445	20.6936
Gut microbiota abundance (order Lactobacillales id.1800)	order	rs11730038	G	A	-0.06054	-0.0024	0.2406	0.2933	5.1e-06	0.8478	0.012905	0.0128	0.001536	22.0025
Gut microbiota abundance (order Lactobacillales id.1800)	order	rs12797734	T	C	0.057128	-0.002	0.2525	0.2623	7.77e-06	0.8825	0.012711	0.0135	0.00141	20.1956
Gut microbiota abundance (order Lactobacillales id.1800)	order	rs1595463	C	A	0.047975	-0.0081	0.4871	0.539	7.44e-06	0.4926	0.01088	0.0117	0.001357	19.4402
Gut microbiota abundance (order Lactobacillales id.1800)	order	rs2370083	G	T	-0.08054	0.0131	0.0885	0.06443	8.33e-06	0.5764	0.018099	0.0235	0.001382	19.799
Gut microbiota abundance (order Lactobacillales id.1800)	order	rs2952251	G	A	0.062932	-0.0216	0.7475	0.7709	3.36e-07	0.1549	0.012418	0.0152	0.001792	25.6801
Gut microbiota abundance (order Lactobacillales id.1800)	order	rs34989881	A	G	0.113479	0.0413	0.0656	0.04859	4.09e-06	0.1409	0.024645	0.028	0.00148	21.1985
Gut microbiota abundance (order Lactobacillales id.1800)	order	rs35344081	G	A	0.064244	0.0166	0.2406	0.2625	4.16e-07	0.2069	0.012736	0.0132	0.001776	25.4422
Gut microbiota abundance (order Lactobacillales id.1800)	order	rs4028634	C	T	-0.05329	0.0247	0.5746	0.6349	1.35e-06	0.04026	0.01101	0.012	0.001635	23.425
Gut microbiota abundance (order Lactobacillales id.1800)	order	rs57872228	C	T	-0.06884	0.0142	0.171	0.1167	2.58e-06	0.4405	0.014699	0.0184	0.001531	21.9301
Gut microbiota abundance (order Lactobacillales id.1800)	order	rs74663707	C	T	0.098259	-0.0041	0.0726	0.06624	8.4e-06	0.863	0.022461	0.0237	0.001336	19.1345
Gut microbiota abundance (order Lactobacillales id.1800)	order	rs77558518	A	G	-0.10647	-0.0259	0.0646	0.09577	1.67e-06	0.1897	0.022348	0.0198	0.001584	22.6918
Gut microbiota abundance (order Lactobacillales id.1800)	order	rs78938557	T	C	0.10553	-0.055	0.0676	0.0302	2.31e-06	0.1135	0.023358	0.0347	0.001425	20.4087
Gut microbiota abundance (order Lactobacillales id.1800)	order	rs9581006	T	C	-0.22583	-0.0017	0.9543	0.9631	1.77e-06	0.9562	0.046923	0.0313	0.001616	23.1598
Gut microbiota abundance (order Methanobacteriales id.120)	order	rs10202904	G	T	0.121754	-0.0122	0.5328	0.5914	3.01e-07	0.3043	0.023536	0.0119	0.001867	26.7579
Gut microbiota abundance (order Methanobacteriales id.120)	order	rs10424197	A	G	0.111274	0.0025	0.675	0.7425	9.28e-06	0.8519	0.024752	0.0134	0.001411	20.2077
Gut microbiota abundance (order Methanobacteriales id.120)	order	rs4257531	G	A	0.164498	0.0115	0.1143	0.1057	7.44e-06	0.547	0.036496	0.0191	0.001418	20.3129
Gut microbiota abundance (order Methanobacteriales id.120)	order	rs56131665	G	A	0.178661	0.0118	0.0934	0.1075	6.18e-06	0.5279	0.039298	0.0187	0.001443	20.6661
Gut microbiota abundance (order Methanobacteriales id.120)	order	rs6508769	C	T	-0.15352	-0.0232	0.835	0.8531	8.23e-06	0.1589	0.034452	0.0164	0.001386	19.8535
Gut microbiota abundance (order Methanobacteriales id.120)	order	rs6776814	T	C	-0.19957	0.0269	0.0895	0.02064	1.63e-06	0.5183	0.041183	0.0416	0.001639	23.4794
Gut microbiota abundance (order Methanobacteriales id.120)	order	rs73068003	G	T	-0.15814	-0.0077	0.1223	0.09642	8.45e-06	0.698499	0.03518	0.0198	0.00141	20.2034
Gut microbiota abundance (order Methanobacteriales id.120)	order	rs73457410	A	G	0.21534	0.0092	0.0666	0.06377	1.41e-06	0.702499	0.04367	0.024	0.001697	24.3127
Gut microbiota abundance (order Methanobacteriales id.120)	order	rs75208022	C	T	-0.22725	0.0236	0.0765	0.09329	5.92e-06	0.2397	0.048763	0.0201	0.001516	21.7144
Gut microbiota abundance (order Methanobacteriales id.120)	order	rs894996	C	A	0.216999	-0.0077	0.0716	0.06994	1.88e-06	0.739799	0.044908	0.0231	0.001629	23.3461
Gut microbiota abundance (order Mollicutes RF9 id.11579)	order	rs11779863	G	A	-0.07728	0.0037	0.2068	0.1595	6.69e-06	0.8143	0.017217	0.016	0.001406	20.1427
Gut microbiota abundance (order Mollicutes RF9 id.11579)	order	rs12566890	T	G	-0.10313	-0.0391	0.0954	0.1318	8.11e-06	0.02388	0.024178	0.0173	0.00127	18.1937
Gut microbiota abundance (order Mollicutes RF9 id.11579)	order	rs13100746	C	T	0.063898	0.0178	0.4095	0.4435	7.29e-06	0.1272	0.014269	0.0117	0.0014	20.0519
Gut microbiota abundance (order Mollicutes RF9 id.11579)	order	rs17235252	T	C	-0.122	0.0406	0.0944	0.1191	2.16e-06	0.02367	0.025546	0.018	0.001592	22.8043
Gut microbiota abundance (order Mollicutes RF9 id.11579)	order	rs3932485	C	T	0.062621	-0.0045	0.4284	0.391	9.93e-06	0.708	0.014162	0.0119	0.001365	19.5484
Gut microbiota abundance (order Mollicutes RF9 id.11579)	order	rs515984	C	T	0.087545	0.028	0.826	0.8854	6.61e-06	0.1301	0.019069	0.0185	0.001471	21.0751
Gut microbiota abundance (order Mollicutes RF9 id.11579)	order	rs638542	A	G	0.070592	0.0245	0.7137	0.7124	5.17e-06	0.05551	0.015705	0.0128	0.00141	20.2013
Gut microbiota abundance (order Mollicutes RF9 id.11579)	order	rs74603314	T	C	0.230767	0.0034	0.0457	0.04025	2.28e-06	0.9102	0.04897	0.0302	0.00155	22.2037
Gut microbiota abundance (order Mollicutes RF9 id.11579)	order	rs76373661	G	A	0.090822	0.0343	0.1133	0.1583	5.16e-06	0.03052	0.020299	0.0158	0.001397	20.0165
Gut microbiota abundance (order Mollicutes RF9 id.11579)	order	rs7706512	A	G	-0.06574	-0.0087	0.496	0.4785	2.27e-06	0.4549	0.013898	0.0116	0.001561	22.3684
Gut microbiota abundance (order Mollicutes RF9 id.11579)	order	rs7801843	A	G	-0.08695	0.0063	0.1292	0.1525	9.47e-06	0.697301	0.019451	0.0161	0.001395	19.9799
Gut microbiota abundance (order Mollicutes RF9 id.11579)	order	rs7853673	A	G	0.062439	0.0005	0.4861	0.5375	6.73e-06	0.9649	0.013983	0.0117	0.001392	19.9356
Gut microbiota abundance (order Mollicutes RF9 id.11579)	order	rs949341	A	G	-0.06566	-0.0147	0.6799	0.7208	7.73e-06	0.2612	0.014722	0.0131	0.001389	19.8899
Gut microbiota abundance (order NB1n id.3953)	order	rs11251024	G	A	0.104201	0.0198	0.33	0.2646	6.63e-07	0.1359	0.020674	0.0133	0.001773	25.4008
Gut microbiota abundance (order NB1n id.3953)	order	rs11606187	A	G	-0.15454	0.0136	0.1074	0.1445	3.31e-06	0.4061	0.032629	0.0164	0.001566	22.4292
Gut microbiota abundance (order NB1n id.3953)	order	rs13385922	T	C	0.092949	0.0099	0.4056	0.347	3.97e-06	0.4188	0.020135	0.0123	0.001487	21.3078
Gut microbiota abundance (order NB1n id.3953)	order	rs166849	A	G	-0.09111	-0.0165	0.6103	0.5857	7.74e-06	0.1614	0.020224	0.0118	0.001417	20.2907
Gut microbiota abundance (order NB1n id.3953)	order	rs2172426	T	C	0.10212	0.0125	0.5527	0.5954	3.17e-07	0.2922	0.019895	0.0119	0.001838	26.3443
Gut microbiota abundance (order NB1n id.3953)	order	rs267959	G	A	-0.09886	-0.0068	0.6571	0.7226	2.62e-06	0.599799	0.020968	0.0129	0.001552	22.2277
Gut microbiota abundance (order NB1n id.3953)	order	rs4383094	C	T	-0.14919	-0.0089	0.9036	0.8577	4.28e-06	0.5951	0.032066	0.0167	0.001511	21.6427
Gut microbiota abundance (order NB1n id.3953)	order	rs60583455	T	C	0.108934	-0.0065	0.3757	0.3674	2.6e-07	0.5935	0.021177	0.0121	0.001846	26.4568
Gut microbiota abundance (order NB1n id.3953)	order	rs60775321	T	C	-0.09624	0.0146	0.3012	0.2899	7.1e-06	0.2551	0.021384	0.0128	0.001414	20.2529
Gut microbiota abundance (order NB1n id.3953)	order	rs72671304	T	C	0.172322	-0.0027	0.0696	0.07397	3.8e-06	0.9042	0.037003	0.0224	0.001514	21.6846
Gut microbiota abundance (order NB1n id.3953)	order	rs7911787	G	T	-0.22307	0.0017	0.0656	0.03202	3.39e-06	0.9581	0.047023	0.033	0.001571	22.501
Gut microbiota abundance (order NB1n id.3953)	order	rs8126061	T	C	-0.15914	-0.0022	0.0954	0.1257	7.36e-06	0.8991	0.03519	0.0175	0.001427	20.4467
Gut microbiota abundance (order NB1n id.3953)	order	rs9542068	T	C	0.099071	#######	0.3211	0.335	6.52e-06	0.965	0.021815	0.0123	0.00144	20.6217
Gut microbiota abundance (order Pasteurellales id.3688)	order	rs10965428	C	A	-0.1199	0.0106	0.0795	0.05671	4.29e-06	0.672901	0.025822	0.025	0.001505	21.5584
Gut microbiota abundance (order Pasteurellales id.3688)	order	rs111582866	G	A	-0.11396	-0.0165	0.1014	0.08728	7.07e-06	0.4244	0.02564	0.0207	0.001379	19.7504
Gut microbiota abundance (order Pasteurellales id.3688)	order	rs12050685	A	G	-0.06709	0.0022	0.3598	0.2803	9.19e-06	0.8646	0.015239	0.0129	0.001353	19.3822
Gut microbiota abundance (order Pasteurellales id.3688)	order	rs16970009	A	G	0.187381	0.0003	0.0437	0.02017	7.32e-06	0.9948	0.042957	0.0415	0.001328	19.0247
Gut microbiota abundance (order Pasteurellales id.3688)	order	rs35510	A	G	0.122729	-0.0048	0.0785	0.04252	4.02e-06	0.8699	0.026496	0.029	0.001498	21.4526
Gut microbiota abundance (order Pasteurellales id.3688)	order	rs4822728	T	C	0.068548	0.0031	0.4374	0.4829	4.72e-06	0.7898	0.014903	0.0116	0.001477	21.1528
Gut microbiota abundance (order Pasteurellales id.3688)	order	rs6972479	A	G	-0.07819	-0.0027	0.2425	0.2056	7.75e-06	0.8509	0.017537	0.0145	0.001388	19.8751
Gut microbiota abundance (order Pasteurellales id.3688)	order	rs72756943	G	A	0.13988	-0.0131	0.0855	0.06591	3.35e-06	0.581201	0.030303	0.0238	0.001487	21.305
Gut microbiota abundance (order Pasteurellales id.3688)	order	rs73139353	A	C	-0.22257	-0.0102	0.0646	0.08784	8.71e-06	0.623799	0.048463	0.0209	0.001472	21.089
Gut microbiota abundance (order Pasteurellales id.3688)	order	rs76022354	C	T	0.24289	-0.025	0.0328	0.04969	1.83e-06	0.3539	0.050041	0.027	0.001644	23.5567
Gut microbiota abundance (order Pasteurellales id.3688)	order	rs78909003	T	C	-0.24116	-0.0257	0.0497	0.05508	2.05e-06	0.3189	0.049837	0.0258	0.001634	23.412
Gut microbiota abundance (order Pasteurellales id.3688)	order	rs9382510	C	T	-0.08819	0.0108	0.2455	0.2645	2.48e-07	0.4116	0.016997	0.0132	0.001878	26.9169
Gut microbiota abundance (order Pasteurellales id.3688)	order	rs9895850	T	C	-0.17641	0.0286	0.0497	0.04384	9.08e-06	0.3128	0.041017	0.0283	0.001291	18.4943
Gut microbiota abundance (order Pasteurellales id.3688)	order	rs9938097	C	T	0.071039	0.0085	0.6332	0.6113	8.23e-06	0.4795	0.015802	0.012	0.001411	20.2061
Gut microbiota abundance (order Rhodospirillales id.2667)	order	rs1035406	G	A	-0.11473	-0.0065	0.0994	0.1162	4.07e-06	0.7213	0.024799	0.0182	0.001494	21.398
Gut microbiota abundance (order Rhodospirillales id.2667)	order	rs11591293	G	T	0.072276	-0.0017	0.4195	0.4239	4.69e-06	0.8818	0.015819	0.0118	0.001457	20.873
Gut microbiota abundance (order Rhodospirillales id.2667)	order	rs11630875	T	C	0.09452	0.0092	0.1819	0.1267	3.7e-06	0.597	0.020214	0.0174	0.001526	21.8617
Gut microbiota abundance (order Rhodospirillales id.2667)	order	rs13336560	C	T	-0.06953	0.0204	0.4563	0.5443	9.75e-06	0.08622	0.015707	0.0119	0.001368	19.5948
Gut microbiota abundance (order Rhodospirillales id.2667)	order	rs1549633	A	C	0.099674	0.0042	0.1561	0.1159	3.88e-06	0.8168	0.021667	0.0182	0.001477	21.1599
Gut microbiota abundance (order Rhodospirillales id.2667)	order	rs3730086	A	G	0.080035	-0.0058	0.2386	0.2505	7.98e-06	0.666801	0.017874	0.0135	0.0014	20.0482
Gut microbiota abundance (order Rhodospirillales id.2667)	order	rs3754624	C	T	0.094128	-0.0104	0.162	0.1762	2.68e-06	0.4936	0.019839	0.0152	0.001571	22.5083
Gut microbiota abundance (order Rhodospirillales id.2667)	order	rs4278423	T	C	0.105215	-0.0192	0.1064	0.06219	3.98e-06	0.4317	0.023378	0.0245	0.001414	20.2529
Gut microbiota abundance (order Rhodospirillales id.2667)	order	rs55876211	C	T	-0.0865	0.0184	0.172	0.254	7.87e-06	0.1655	0.01952	0.0133	0.001371	19.6348
Gut microbiota abundance (order Rhodospirillales id.2667)	order	rs61933850	G	A	0.164663	0.0101	0.0905	0.1386	7e-06	0.5521	0.036029	0.017	0.001458	20.8852
Gut microbiota abundance (order Rhodospirillales id.2667)	order	rs7001029	C	T	0.120726	-0.0098	0.0934	0.09255	2.83e-06	0.6284	0.026099	0.0202	0.001493	21.3942
Gut microbiota abundance (order Rhodospirillales id.2667)	order	rs76784716	A	G	0.136039	-0.0023	0.0716	0.1136	1.31e-06	0.8977	0.02844	0.0182	0.001597	22.8776
Gut microbiota abundance (order Rhodospirillales id.2667)	order	rs77304857	C	A	-0.09974	0.0153	0.1123	0.1937	6.02e-06	0.2943	0.022217	0.0146	0.001407	20.1537
Gut microbiota abundance (order Rhodospirillales id.2667)	order	rs9813022	A	G	-0.08308	0.0105	0.3022	0.3757	3.07e-07	0.382	0.016264	0.012	0.001821	26.0892
Gut microbiota abundance (order Selenomonadales id.2165)	order	rs1135612	G	A	0.052979	0.0179	0.2445	0.2112	9.26e-06	0.2107	0.011918	0.0143	0.001379	19.7585
Gut microbiota abundance (order Selenomonadales id.2165)	order	rs13086907	G	A	0.062531	-0.017	0.1998	0.2224	1.95e-06	0.2241	0.013174	0.014	0.001572	22.5284
Gut microbiota abundance (order Selenomonadales id.2165)	order	rs1643968	T	C	-0.05653	0.0013	0.2803	0.3583	4.15e-07	0.9172	0.01123	0.0121	0.001768	25.3355
Gut microbiota abundance (order Selenomonadales id.2165)	order	rs1649999	A	G	0.074899	-0.004	0.0974	0.09712	7.58e-06	0.8401	0.016646	0.0199	0.001413	20.2433
Gut microbiota abundance (order Selenomonadales id.2165)	order	rs2834062	A	G	0.048906	0.0171	0.3648	0.3126	8.44e-06	0.1806	0.010884	0.0128	0.001409	20.1867
Gut microbiota abundance (order Selenomonadales id.2165)	order	rs4463806	C	T	0.054397	-0.0032	0.7962	0.8074	7.81e-06	0.8268	0.012937	0.0148	0.001234	17.6787
Gut microbiota abundance (order Selenomonadales id.2165)	order	rs4722181	T	G	0.050131	0.0052	0.4761	0.4717	2e-06	0.6575	0.01058	0.0116	0.001567	22.4487
Gut microbiota abundance (order Selenomonadales id.2165)	order	rs60274479	T	C	-0.06596	-0.0246	0.2227	0.1982	1.16e-06	0.093261	0.013414	0.0147	0.001687	24.1787
Gut microbiota abundance (order Selenomonadales id.2165)	order	rs61249479	A	C	0.077708	-0.0053	0.0875	0.155	2.95e-06	0.741899	0.016863	0.0159	0.001482	21.2327
Gut microbiota abundance (order Selenomonadales id.2165)	order	rs71405394	G	A	-0.11418	-0.0418	0.0517	0.0686	2.17e-06	0.07231	0.02405	0.0232	0.001573	22.5358
Gut microbiota abundance (order Selenomonadales id.2165)	order	rs73232831	G	A	-0.15183	0.0225	0.0636	0.03501	1.87e-06	0.4868	0.031493	0.0323	0.001622	23.2389
Gut microbiota abundance (order Selenomonadales id.2165)	order	rs9423647	G	A	0.047817	0.0078	0.5149	0.558	6.06e-06	0.5073	0.010528	0.0117	0.00144	20.6251
Gut microbiota abundance (order Verrucomicrobiales id.4030)	order	rs111862613	T	C	0.090699	-0.0158	0.166	0.1777	3.74e-06	0.3069	0.019675	0.0155	0.001483	21.2487
Gut microbiota abundance (order Verrucomicrobiales id.4030)	order	rs117107102	A	G	0.204683	0.002	0.0447	0.04747	2.92e-06	0.9413	0.043157	0.0274	0.00157	22.4903
Gut microbiota abundance (order Verrucomicrobiales id.4030)	order	rs11729256	T	C	0.07498	0.0115	0.2386	0.1697	6.73e-07	0.4569	0.015018	0.0155	0.001739	24.9242
Gut microbiota abundance (order Verrucomicrobiales id.4030)	order	rs12908520	G	A	0.061893	-0.0122	0.4563	0.4266	2.17e-06	0.2996	0.013095	0.0117	0.001559	22.3374
Gut microbiota abundance (order Verrucomicrobiales id.4030)	order	rs2602429	T	C	-0.07468	-0.0216	0.7783	0.7385	2.58e-06	0.1029	0.015619	0.0132	0.001596	22.8597
Gut microbiota abundance (order Verrucomicrobiales id.4030)	order	rs4242783	A	G	-0.06893	-0.0245	0.7127	0.7168	2.64e-06	0.057659	0.014769	0.0129	0.00152	21.7784
Gut microbiota abundance (order Verrucomicrobiales id.4030)	order	rs4936098	G	A	-0.06488	0.0068	0.66	0.6514	1.12e-06	0.5761	0.013593	0.0122	0.00159	22.7825
Gut microbiota abundance (order Verrucomicrobiales id.4030)	order	rs61779207	G	A	-0.07583	0.0116	0.1779	0.224	6.72e-06	0.4062	0.016776	0.0139	0.001426	20.4289
Gut microbiota abundance (order Verrucomicrobiales id.4030)	order	rs74542928	T	C	0.112164	0.0441	0.0785	0.04801	1.63e-06	0.1079	0.023642	0.0274	0.001571	22.5046
Gut microbiota abundance (order Verrucomicrobiales id.4030)	order	rs9349825	A	G	-0.0704	-0.0174	0.2793	0.1893	2.54e-06	0.2463	0.014713	0.015	0.001598	22.8949
Gut microbiota abundance (order Verrucomicrobiales id.4030)	order	rs941682	G	A	-0.06314	0.0266	0.3111	0.2738	9.61e-06	0.04156	0.014377	0.013	0.001347	19.2877
Gut microbiota abundance (order Victivallales id.2254)	order	rs1002941	A	G	-0.10503	0.0043	0.7207	0.7541	8.15e-06	0.7492	0.023348	0.0135	0.001412	20.2307
Gut microbiota abundance (order Victivallales id.2254)	order	rs11770843	C	T	0.109431	0.0065	0.2594	0.3278	1.91e-06	0.6026	0.023488	0.0124	0.001515	21.7036
Gut microbiota abundance (order Victivallales id.2254)	order	rs17114848	G	A	0.152377	-0.0223	0.1093	0.09889	4.06e-06	0.2594	0.032433	0.0198	0.001541	22.0698
Gut microbiota abundance (order Victivallales id.2254)	order	rs2031282	A	G	0.122368	-0.0061	0.17	0.1845	4.38e-06	0.6939	0.027033	0.0155	0.00143	20.4875
Gut microbiota abundance (order Victivallales id.2254)	order	rs2825714	A	G	-0.13741	-0.0017	0.1571	0.1684	1.72e-06	0.9132	0.028925	0.0157	0.001575	22.5653
Gut microbiota abundance (order Victivallales id.2254)	order	rs62570196	C	T	-0.21635	0.0131	0.0686	0.04193	1.08e-06	0.6579	0.043987	0.0296	0.001688	24.1887
Gut microbiota abundance (order Victivallales id.2254)	order	rs72640280	A	G	0.220207	-0.0122	0.0537	0.05536	5.18e-06	0.6332	0.04862	0.0256	0.001432	20.5106
Gut microbiota abundance (order Victivallales id.2254)	order	rs77599476	A	G	0.230292	-0.0548	0.0656	0.05597	1.86e-06	0.03066	0.048017	0.0254	0.001605	22.9991
Gut microbiota abundance (phylum Actinobacteria id.400)	phylum	rs11766971	C	T	-0.04764	0.0085	0.495	0.4489	0.010646	0.0117	9.4e-06	0.4654	0.001398	20.0201
[truncated: 105 more rows]

## Sheet: Supplementary table2
Supplementary Table 2. Casual effects of MR analysis between gut microbiota and intervertebral disc degeneration
	Exposure	outcome	nsnp	b_MR.Egger	se_MR.Egger	pval_MR.Egger	b_Weighted.median	se_Weighted.median	pval_Weighted.median	b_Inverse.variance.weighted	se_Inverse.variance.weighted	pval_Inverse.variance.weighted	FDR	Q_MR.Egger	Q_df_MR.Egger	Q_pval_MR.Egger	Q_Inverse.variance.weighted	Q_df_Inverse.variance.weighted	Q_pval_Inverse.variance.weighted	egger_intercept	se	pval
1	Gut microbiota abundance (class Actinobacteria id.419)	Other intervertebral disc disorders || id:finn-b-M13_INTERVERTEB	15	0.0732058	0.191676	0.708687	-0.0663677	0.0762988	0.384388	0.015368	0.0641568	0.810688	0.976634	21.777	13	0.058914	21.9503	14	0.0796411	-0.004385	0.0136346	0.752861
2	Gut microbiota abundance (class Alphaproteobacteria id.2379)	Other intervertebral disc disorders || id:finn-b-M13_INTERVERTEB	7	-0.083557	0.251536	0.753222	-0.0316949	0.0837861	0.70522	-0.00416192	0.062	0.94648	0.976634	5.94522	5	0.311586	6.07278	6	0.415086	0.00748156	0.0228413	0.756525
3	Gut microbiota abundance (class Bacilli id.1673)	Other intervertebral disc disorders || id:finn-b-M13_INTERVERTEB	18	0.134964	0.143983	0.362509	0.0116421	0.0734889	0.874126	0.00152879	0.0521975	0.976634	0.976634	15.6544	16	0.477329	16.6432	17	0.47878	-0.0105056	0.0105649	0.334837
4	Gut microbiota abundance (class Bacteroidia id.912)	Other intervertebral disc disorders || id:finn-b-M13_INTERVERTEB	14	0.127327	0.141285	0.385207	0.00440433	0.0861295	0.959217	0.0721394	0.0674019	0.28449	0.910368	17.2591	12	0.140107	17.5488	13	0.175414	-0.00502406	0.0111945	0.661573
5	Gut microbiota abundance (class Betaproteobacteria id.2867)	Other intervertebral disc disorders || id:finn-b-M13_INTERVERTEB	11	0.0148276	0.248676	0.953756	-0.0459559	0.0927462	0.620246	-0.0386385	0.0709565	0.586072	0.976634	11.1916	9	0.262802	11.2548	10	0.338015	-0.00380715	0.0168922	0.826719
6	Gut microbiota abundance (class Clostridia id.1859)	Other intervertebral disc disorders || id:finn-b-M13_INTERVERTEB	12	-0.303458	0.169061	0.102893	-0.065717	0.0856159	0.442738	-0.0777173	0.0621798	0.211343	0.87361	5.7514	10	0.835699	7.81323	11	0.72993	0.0169895	0.0118318	0.181562
7	Gut microbiota abundance (class Coriobacteriia id.809)	Other intervertebral disc disorders || id:finn-b-M13_INTERVERTEB	13	-0.0780217	0.282014	0.787171	0.00105705	0.0907279	0.990704	-0.00353517	0.064123	0.956034	0.976634	11.8309	11	0.376485	11.9104	12	0.452904	0.00550211	0.0202441	0.790818
8	Gut microbiota abundance (class Deltaproteobacteria id.3087)	Other intervertebral disc disorders || id:finn-b-M13_INTERVERTEB	13	0.0792669	0.239841	0.747233	-0.00115172	0.0848081	0.989165	-0.0758165	0.0891414	0.395036	0.922009	28.6666	11	0.00255649	29.9399	12	0.00285118	-0.0122141	0.0174736	0.499063
9	Gut microbiota abundance (class Erysipelotrichia id.2147)	Other intervertebral disc disorders || id:finn-b-M13_INTERVERTEB	13	0.00288291	0.35121	0.993598	-0.116529	0.0963471	0.226482	-0.0237508	0.0776389	0.75967	0.976634	16.2028	11	0.133769	16.2117	12	0.181731	-0.00166197	0.0213241	0.939276
10	Gut microbiota abundance (class Gammaproteobacteria id.3303)	Other intervertebral disc disorders || id:finn-b-M13_INTERVERTEB	6	-0.0795947	0.398753	0.851523	0.0819661	0.133991	0.540716	0.153682	0.123245	0.212409	0.87361	8.2202	4	0.0838369	9.00953	5	0.108685	0.0180988	0.0292033	0.568981
11	Gut microbiota abundance (class Lentisphaeria id.2250)	Other intervertebral disc disorders || id:finn-b-M13_INTERVERTEB	8	-0.269228	0.151999	0.126905	-0.0513653	0.0555969	0.355545	-0.0651324	0.0427891	0.127966	0.87361	2.61387	6	0.855513	4.572	7	0.712031	0.0302639	0.0216274	0.211232
12	Gut microbiota abundance (class Melainabacteria id.1589)	Other intervertebral disc disorders || id:finn-b-M13_INTERVERTEB	10	-0.018468	0.141168	0.899146	-0.0189904	0.0575311	0.741332	-0.0190617	0.0439226	0.6643	0.976634	9.45279	8	0.305549	9.45281	9	0.396568	-6.89e-05	0.0154759	0.996554
13	Gut microbiota abundance (class Methanobacteria id.119)	Other intervertebral disc disorders || id:finn-b-M13_INTERVERTEB	10	-0.0332925	0.14454	0.823614	0.0298174	0.0479724	0.534236	0.00315291	0.0351344	0.928495	0.976634	5.97813	8	0.649681	6.0457	9	0.735335	0.00605775	0.0233041	0.801473
14	Gut microbiota abundance (class Mollicutes id.3920)	Other intervertebral disc disorders || id:finn-b-M13_INTERVERTEB	12	0.173431	0.22376	0.456232	-0.0159076	0.077619	0.837615	0.0527532	0.0631319	0.403379	0.922009	15.2006	10	0.124919	15.6837	11	0.153286	-0.0110008	0.0195129	0.585331
15	Gut microbiota abundance (class Negativicutes id.2164)	Other intervertebral disc disorders || id:finn-b-M13_INTERVERTEB	12	-0.037803	0.236849	0.876368	0.00361317	0.0973342	0.970388	0.0823292	0.0668915	0.218403	0.87361	10.4065	10	0.405585	10.6984	11	0.468864	0.00791441	0.0149422	0.607899
16	Gut microbiota abundance (class Verrucomicrobiae id.4029)	Other intervertebral disc disorders || id:finn-b-M13_INTERVERTEB	11	0.12884	0.26256	0.635377	-0.0224261	0.0832659	0.787675	0.0205867	0.0746355	0.782679	0.976634	17.5958	9	0.0401635	17.9602	10	0.055639	-0.00890019	0.0206155	0.676101
17	Gut microbiota abundance (family Acidaminococcaceae id.2166)	Other intervertebral disc disorders || id:finn-b-M13_INTERVERTEB	7	-0.254054	0.231134	0.321782	-0.0639901	0.0891114	0.472701	-0.0653606	0.0748591	0.382601	0.960023	7.03237	5	0.218244	8.08501	6	0.231942	0.0198655	0.0229628	0.426526
18	Gut microbiota abundance (family Actinomycetaceae id.421)	Other intervertebral disc disorders || id:finn-b-M13_INTERVERTEB	5	0.0588459	0.144981	0.71204	0.101552	0.0819555	0.215305	0.0977259	0.0639096	0.126233	0.782644	1.52278	3	0.677022	1.61204	4	0.806626	0.00465559	0.0155826	0.784617
19	Gut microbiota abundance (family Alcaligenaceae id.2875)	Other intervertebral disc disorders || id:finn-b-M13_INTERVERTEB	11	-0.489205	0.320541	0.161306	-0.0426918	0.0909989	0.638965	-0.0206219	0.0699388	0.768103	0.960023	4.62135	9	0.865989	6.86519	10	0.738108	0.0304897	0.0203544	0.168374
20	Gut microbiota abundance (family Bacteroidaceae id.917)	Other intervertebral disc disorders || id:finn-b-M13_INTERVERTEB	9	0.323735	0.447121	0.492522	0.0889481	0.104701	0.395577	0.138605	0.0817402	0.0899473	0.697091	9.41645	7	0.224123	9.65599	8	0.290006	-0.0122353	0.0289949	0.685696
21	Gut microbiota abundance (family Bacteroidales S24 7group id.11173)	Other intervertebral disc disorders || id:finn-b-M13_INTERVERTEB	8	-0.190121	0.217269	0.415199	0.0988524	0.0739905	0.181544	0.0440604	0.0551631	0.424447	0.960023	6.51976	6	0.367547	7.86606	7	0.344553	0.0237652	0.0213507	0.308266
22	Gut microbiota abundance (family Bifidobacteriaceae id.433)	Other intervertebral disc disorders || id:finn-b-M13_INTERVERTEB	12	0.122637	0.281732	0.672593	-0.111152	0.0824547	0.177646	-0.0420924	0.0833192	0.613422	0.960023	25.3037	10	0.00479861	26.2572	11	0.0059415	-0.012776	0.0208129	0.553022
23	Gut microbiota abundance (family Christensenellaceae id.1866)		0	NA	NA	NA	NA	NA	NA	NA	NA	NA	NA	NA	NA	NA	NA	NA	NA	NA	NA	NA
24	Gut microbiota abundance (family Clostridiaceae1 id.1869)	Other intervertebral disc disorders || id:finn-b-M13_INTERVERTEB	10	0.15708	0.228354	0.510979	-0.0391709	0.0932663	0.674493	0.00826642	0.0760955	0.913494	0.960023	12.0642	8	0.14836	12.7902	9	0.17233	-0.0116183	0.016745	0.507427
25	Gut microbiota abundance (family Clostridiales vadin BB60 group id.11286)	Other intervertebral disc disorders || id:finn-b-M13_INTERVERTEB	15	0.128927	0.121495	0.307931	0.00826847	0.0626604	0.895018	-0.0277902	0.0445453	0.532716	0.960023	9.64393	13	0.72276	11.5662	14	0.641097	-0.0153413	0.0110651	0.188927
26	Gut microbiota abundance (family Coriobacteriaceae id.811)	Other intervertebral disc disorders || id:finn-b-M13_INTERVERTEB	13	-0.0780217	0.282014	0.787171	0.00105705	0.0939845	0.991026	-0.00353517	0.064123	0.956034	0.960023	11.8309	11	0.376485	11.9104	12	0.452904	0.00550211	0.0202441	0.790818
27	Gut microbiota abundance (family Defluviitaleaceae id.1924)	Other intervertebral disc disorders || id:finn-b-M13_INTERVERTEB	11	0.333805	0.190987	0.114442	0.0292896	0.0737115	0.691106	-0.005829	0.062257	0.925405	0.960023	11.4477	9	0.246267	15.8452	10	0.104151	-0.0361405	0.0194369	0.0959088
28	Gut microbiota abundance (family Desulfovibrionaceae id.3169)	Other intervertebral disc disorders || id:finn-b-M13_INTERVERTEB	10	0.126827	0.260225	0.639068	0.020502	0.093722	0.826842	-0.0702204	0.106203	0.508488	0.960023	24.8731	8	0.00163341	27.0273	9	0.00138429	-0.0168321	0.0202215	0.429339
29	Gut microbiota abundance (family Enterobacteriaceae id.3469)	Other intervertebral disc disorders || id:finn-b-M13_INTERVERTEB	7	0.314252	0.478077	0.540022	0.00255229	0.102373	0.98011	-0.0143223	0.07999	0.857897	0.960023	2.12586	5	0.83147	2.61183	6	0.855749	-0.0242854	0.0348373	0.516809
30	Gut microbiota abundance (family Erysipelotrichaceae id.2149)	Other intervertebral disc disorders || id:finn-b-M13_INTERVERTEB	13	0.00288291	0.35121	0.993598	-0.116529	0.100807	0.247698	-0.0237508	0.0776389	0.75967	0.960023	16.2028	11	0.133769	16.2117	12	0.181731	-0.00166197	0.0213241	0.939276
31	Gut microbiota abundance (family Family XI id.1936)	Other intervertebral disc disorders || id:finn-b-M13_INTERVERTEB	8	0.399004	0.26998	0.189909	-0.0456648	0.0478175	0.339588	0.00316814	0.0459239	0.945	0.960023	9.22713	6	0.161202	12.6167	7	0.082018	-0.0530222	0.0357146	0.188184
32	Gut microbiota abundance (family Family XIII id.1957)	Other intervertebral disc disorders || id:finn-b-M13_INTERVERTEB	9	0.0241947	0.295192	0.936971	-0.0865019	0.10146	0.393896	-0.0316747	0.0771551	0.681415	0.960023	5.83518	7	0.559121	5.87363	8	0.661385	-0.00371603	0.0189515	0.850118
33	Gut microbiota abundance (family Lachnospiraceae id.1987)	Other intervertebral disc disorders || id:finn-b-M13_INTERVERTEB	16	0.709487	0.242227	0.0109929	-0.00981118	0.0863091	0.909496	0.035512	0.0851859	0.676769	0.960023	18.2903	14	0.193879	29.3161	15	0.0146411	-0.0421686	0.0145154	0.0115255
34	Gut microbiota abundance (family Lactobacillaceae id.1836)	Other intervertebral disc disorders || id:finn-b-M13_INTERVERTEB	8	0.128922	0.176244	0.492043	0.00101049	0.0637992	0.987363	-0.0222056	0.0699487	0.750898	0.960023	13.9777	6	0.0298862	16.0178	7	0.0249541	-0.0208208	0.0222491	0.385492
35	Gut microbiota abundance (family Methanobacteriaceae id.121)	Other intervertebral disc disorders || id:finn-b-M13_INTERVERTEB	10	-0.0332925	0.14454	0.823614	0.0298174	0.0460184	0.517021	0.00315291	0.0351344	0.928495	0.960023	5.97813	8	0.649681	6.0457	9	0.735335	0.00605775	0.0233041	0.801473
36	Gut microbiota abundance (family Oxalobacteraceae id.2966)	Other intervertebral disc disorders || id:finn-b-M13_INTERVERTEB	14	-0.00186197	0.139325	0.989557	0.00146372	0.0429217	0.972796	0.00806069	0.0346612	0.816106	0.960023	14.9698	12	0.243091	14.9766	13	0.308815	0.00138731	0.0188153	0.942438
37	Gut microbiota abundance (family Pasteurellaceae id.3689)	Other intervertebral disc disorders || id:finn-b-M13_INTERVERTEB	14	-0.0131799	0.0875411	0.882826	0.0368293	0.0568955	0.517428	-0.00201723	0.0402442	0.960023	0.960023	5.53786	12	0.937566	5.55848	13	0.960759	0.00147628	0.0102815	0.88821
38	Gut microbiota abundance (family Peptococcaceae id.2024)	Other intervertebral disc disorders || id:finn-b-M13_INTERVERTEB	9	-0.215924	0.164629	0.23104	-0.0867771	0.073199	0.235822	-0.041059	0.0597807	0.492192	0.960023	7.74613	7	0.355511	9.17657	8	0.327621	0.0168469	0.0148176	0.292978
39	Gut microbiota abundance (family Peptostreptococcaceae id.2042)	Other intervertebral disc disorders || id:finn-b-M13_INTERVERTEB	13	0.0805543	0.130716	0.550265	0.0371794	0.072684	0.608986	0.0476646	0.0551073	0.387071	0.960023	13.1882	11	0.281205	13.2822	12	0.348869	-0.00289085	0.0103243	0.784669
40	Gut microbiota abundance (family Porphyromonadaceae id.943)	Other intervertebral disc disorders || id:finn-b-M13_INTERVERTEB	9	-0.549805	0.484598	0.293912	-0.0732914	0.12101	0.544739	-0.0628774	0.110251	0.568468	0.960023	12.1662	7	0.0952252	14.0159	8	0.0813513	0.0291927	0.0282973	0.336559
41	Gut microbiota abundance (family Prevotellaceae id.960)	Other intervertebral disc disorders || id:finn-b-M13_INTERVERTEB	16	0.32623	0.235378	0.187434	0.0445891	0.0758977	0.556875	0.0415351	0.0652532	0.524436	0.960023	21.0983	14	0.0991408	23.4791	15	0.0744838	-0.0203834	0.016217	0.229351
42	Gut microbiota abundance (family Rhodospirillaceae id.2717)	Other intervertebral disc disorders || id:finn-b-M13_INTERVERTEB	15	0.263857	0.170586	0.145911	-0.0488666	0.0558114	0.381265	-0.0759837	0.0402759	0.0592171	0.61191	4.05493	13	0.990593	8.25806	14	0.875453	-0.03468	0.0169158	0.0610798
43	Gut microbiota abundance (family Rikenellaceae id.967)	Other intervertebral disc disorders || id:finn-b-M13_INTERVERTEB	17	-0.0449532	0.169069	0.793946	-0.0611152	0.0732698	0.404218	-0.113225	0.0543876	0.0373591	0.579066	14.2888	15	0.503747	14.4707	16	0.563692	-0.00513687	0.0120448	0.675816
44	Gut microbiota abundance (family Ruminococcaceae id.2050)	Other intervertebral disc disorders || id:finn-b-M13_INTERVERTEB	9	-0.0735959	0.152403	0.643901	-0.120518	0.0907158	0.184007	-0.16897	0.0674818	0.0046658	0.14464	6.18876	7	0.51789	6.67589	8	0.57197	-0.0100779	0.0144393	0.507723
45	Gut microbiota abundance (family Streptococcaceae id.1850)	Other intervertebral disc disorders || id:finn-b-M13_INTERVERTEB	13	-0.461525	0.285962	0.134836	0.103264	0.0928374	0.266005	0.0288103	0.077132	0.708762	0.960023	14.4173	11	0.210758	18.5245	12	0.100668	0.0382908	0.0216304	0.104362
46	Gut microbiota abundance (family Veillonellaceae id.2172)	Other intervertebral disc disorders || id:finn-b-M13_INTERVERTEB	19	0.1404	0.096766	0.165005	-0.0182975	0.0733701	0.803062	-0.00848065	0.0505849	0.866857	0.960023	19.4339	17	0.304203	23.0149	18	0.190018	-0.0133023	0.00751591	0.094677
47	Gut microbiota abundance (family Verrucomicrobiaceae id.4036)	Other intervertebral disc disorders || id:finn-b-M13_INTERVERTEB	11	0.127395	0.26262	0.639199	-0.0228	0.0877373	0.794966	0.0204686	0.0746573	0.783956	0.960023	17.6062	9	0.0400268	17.9618	10	0.0556112	-0.00878927	0.0206152	0.67987
48	Gut microbiota abundance (family Victivallaceae id.2255)	Other intervertebral disc disorders || id:finn-b-M13_INTERVERTEB	12	-0.0149224	0.157912	0.92658	-0.00209314	0.0418243	0.960086	0.0102785	0.0315754	0.744786	0.960023	11.8432	10	0.295685	11.8748	11	0.373129	0.00370127	0.0226783	0.873606
49	Gut microbiota abundance (genus Actinomyces id.423)	Other intervertebral disc disorders || id:finn-b-M13_INTERVERTEB	7	0.0216216	0.130762	0.875146	0.0837688	0.0708978	0.237387	0.0958284	0.053749	0.0746046	0.829449	4.10255	5	0.534747	4.49008	6	0.610663	0.00921715	0.0148063	0.56089
50	Gut microbiota abundance (genus Adlercreutzia id.812)	Other intervertebral disc disorders || id:finn-b-M13_INTERVERTEB	8	0.103756	0.259077	0.702672	-0.00638197	0.0778786	0.934688	0.0106936	0.0578602	0.853371	0.940777	5.34032	6	0.500962	5.47613	7	0.602065	-0.00842653	0.0228663	0.725143
51	Gut microbiota abundance (genus Akkermansia id.4037)	Other intervertebral disc disorders || id:finn-b-M13_INTERVERTEB	11	0.124917	0.262595	0.64562	-0.0235764	0.0861641	0.784376	0.0202518	0.0746358	0.786128	0.940777	17.6234	9	0.0398023	17.9646	10	0.0555643	-0.0086067	0.0206207	0.68618
52	Gut microbiota abundance (genus Alistipes id.968)	Other intervertebral disc disorders || id:finn-b-M13_INTERVERTEB	13	-0.231057	0.334617	0.504182	-0.0172666	0.100325	0.863354	-0.0938754	0.0693906	0.176102	0.83844	10.3859	11	0.496046	10.5615	12	0.566823	0.00823609	0.0196529	0.683227
53	Gut microbiota abundance (genus Allisonella id.2174)	Other intervertebral disc disorders || id:finn-b-M13_INTERVERTEB	8	0.60405	0.25345	0.0545214	0.0655134	0.0482953	0.174935	0.0582801	0.0464648	0.209738	0.83844	7.23395	6	0.299753	12.9497	7	0.0733423	-0.0783818	0.0359989	0.072326
54	Gut microbiota abundance (genus Alloprevotella id.961)	Other intervertebral disc disorders || id:finn-b-M13_INTERVERTEB	6	0.209612	0.526407	0.710826	-0.0597519	0.054807	0.275615	-0.0241412	0.0518205	0.641314	0.940777	8.16191	4	0.0858241	8.56896	5	0.127542	-0.0327642	0.0733573	0.678251
55	Gut microbiota abundance (genus Anaerofilum id.2053)	Other intervertebral disc disorders || id:finn-b-M13_INTERVERTEB	11	-0.172353	0.209469	0.431875	0.0749984	0.0532589	0.159076	0.0670103	0.0384073	0.0810318	0.829449	7.82286	9	0.552092	9.17409	10	0.515665	0.0269464	0.0231812	0.274959
56	Gut microbiota abundance (genus Anaerostipes id.1991)	Other intervertebral disc disorders || id:finn-b-M13_INTERVERTEB	13	-0.287098	0.235387	0.248091	-0.0319456	0.0858183	0.709709	-0.0341559	0.0648898	0.598633	0.940777	4.73991	11	0.943105	5.98959	12	0.916606	0.0167176	0.0149546	0.287433
57	Gut microbiota abundance (genus Anaerotruncus id.2054)	Other intervertebral disc disorders || id:finn-b-M13_INTERVERTEB	13	-0.16849	0.182387	0.37541	0.0608437	0.0864045	0.481325	0.0409441	0.0638938	0.521643	0.940777	11.2118	11	0.425691	12.7354	12	0.388565	0.0151415	0.0123847	0.24703
58	Gut microbiota abundance (genus Bacteroides id.918)	Other intervertebral disc disorders || id:finn-b-M13_INTERVERTEB	9	0.323735	0.447121	0.492522	0.0889481	0.103394	0.389635	0.138605	0.0817402	0.0899473	0.829449	9.41645	7	0.224123	9.65599	8	0.290006	-0.0122353	0.0289949	0.685696
59	Gut microbiota abundance (genus Barnesiella id.944)	Other intervertebral disc disorders || id:finn-b-M13_INTERVERTEB	13	0.249509	0.260405	0.35857	-0.0811072	0.0820592	0.322958	-0.0123763	0.0641546	0.847026	0.940777	13.3443	11	0.271421	14.65	12	0.261139	-0.0204161	0.019679	0.321792
60	Gut microbiota abundance (genus Bifidobacterium id.436)	Other intervertebral disc disorders || id:finn-b-M13_INTERVERTEB	13	0.139603	0.169757	0.428334	-0.0499959	0.0699712	0.474905	-0.0294751	0.0687441	0.668093	0.940777	20.9593	11	0.0337956	23.2135	12	0.0259667	-0.014827	0.0136314	0.299981
61	Gut microbiota abundance (genus Bilophila id.3170)	Other intervertebral disc disorders || id:finn-b-M13_INTERVERTEB	13	-0.205421	0.28487	0.48589	-0.0950738	0.0764994	0.21394	-0.0123851	0.0578489	0.830474	0.940777	9.59255	11	0.567366	10.0715	12	0.60969	0.0142808	0.0206356	0.503254
62	Gut microbiota abundance (genus Blautia id.1992)		2	NA	NA	NA	NA	NA	NA	NA	NA	NA	NA	NA	NA	NA	NA	NA	NA	NA	NA	NA
63	Gut microbiota abundance (genus Butyricicoccus id.2055)	Other intervertebral disc disorders || id:finn-b-M13_INTERVERTEB	8	0.0078596	0.138898	0.956713	-0.0051324	0.0909039	0.954976	0.0797245	0.0708279	0.260331	0.914433	5.12716	6	0.527611	5.48892	7	0.600521	0.0071555	0.0118967	0.56954
64	Gut microbiota abundance (genus Butyricimonas id.945)	Other intervertebral disc disorders || id:finn-b-M13_INTERVERTEB	13	0.187978	0.191324	0.346963	-0.00172726	0.0744194	0.981483	0.00983131	0.053818	0.855052	0.940777	7.44877	11	0.761664	8.39027	12	0.753937	-0.0158678	0.0163534	0.352745
65	Gut microbiota abundance (genus Butyrivibrio id.1993)	Other intervertebral disc disorders || id:finn-b-M13_INTERVERTEB	15	0.0407157	0.112077	0.722232	-0.0290348	0.0365652	0.427162	-0.0301382	0.0260471	0.247245	0.914433	12.3209	13	0.501521	12.7434	14	0.546821	-0.0104166	0.0160259	0.527021
66	Gut microbiota abundance (genus Candidatus Soleaferrea id.11350)	Other intervertebral disc disorders || id:finn-b-M13_INTERVERTEB	11	0.154864	0.27717	0.589973	-0.0395571	0.0579975	0.495208	-0.0615931	0.0520523	0.236693	0.907324	14.9777	9	0.0915495	16.0313	10	0.0987406	-0.0214706	0.0269847	0.446709
67	Gut microbiota abundance (genus Catenibacterium id.2153)	Other intervertebral disc disorders || id:finn-b-M13_INTERVERTEB	4	-0.34563	0.887118	0.734399	0.0215671	0.0644143	0.737762	0.0410627	0.0605766	0.497858	0.940777	3.76318	2	0.152347	4.12299	3	0.248486	0.0498145	0.113915	0.704586
68	Gut microbiota abundance (genus Christensenellaceae R 7group id.11283)	Other intervertebral disc disorders || id:finn-b-M13_INTERVERTEB	10	0.0501166	0.243164	0.84186	0.0882266	0.102337	0.388623	0.112214	0.0740728	0.129793	0.83844	9.21459	8	0.324518	9.29838	9	0.4102	0.00480661	0.0178217	0.794213
69	Gut microbiota abundance (genus Clostridium innocuum group id.14397)	Other intervertebral disc disorders || id:finn-b-M13_INTERVERTEB	9	0.104322	0.215416	0.642971	0.0453693	0.0494216	0.358617	0.00461615	0.0423492	0.913201	0.951677	10.4641	7	0.163762	10.7987	8	0.213369	-0.0133269	0.0281701	0.650548
70	Gut microbiota abundance (genus Clostridium sensustricto1 id.1873)	Other intervertebral disc disorders || id:finn-b-M13_INTERVERTEB	7	-0.049938	0.221269	0.830378	0.100801	0.0909394	0.267671	0.067273	0.0810593	0.406582	0.940777	8.34896	5	0.138024	8.90089	6	0.179229	0.0126772	0.0220502	0.590244
71	Gut microbiota abundance (genus Collinsella id.815)	Other intervertebral disc disorders || id:finn-b-M13_INTERVERTEB	9	-0.173026	0.334431	0.620836	-0.187137	0.106646	0.0793013	-0.133431	0.0837268	0.111015	0.83844	9.86962	7	0.196083	9.89091	8	0.272766	0.00287956	0.0234359	0.905664
72	Gut microbiota abundance (genus Coprobacter id.949)	Other intervertebral disc disorders || id:finn-b-M13_INTERVERTEB	10	-0.0554208	0.173005	0.756916	0.0207539	0.0612181	0.734598	-0.0192452	0.0453986	0.671627	0.940777	8.27122	8	0.407436	8.31989	9	0.502258	0.00396128	0.0182575	0.833665
73	Gut microbiota abundance (genus Coprococcus1 id.11301)	Other intervertebral disc disorders || id:finn-b-M13_INTERVERTEB	11	-0.0498757	0.154577	0.754322	0.00353607	0.0829789	0.966009	-0.00569227	0.0623763	0.927288	0.952127	5.13048	9	0.822789	5.22807	10	0.875431	0.00349445	0.0111858	0.761853
74	Gut microbiota abundance (genus Coprococcus2 id.11302)	Other intervertebral disc disorders || id:finn-b-M13_INTERVERTEB	8	-0.15999	0.592329	0.796131	-0.058853	0.0911311	0.518405	-0.0225262	0.0697079	0.746581	0.940777	7.33542	6	0.290939	7.40233	7	0.388224	0.00993045	0.0424461	0.822799
75	Gut microbiota abundance (genus Coprococcus3 id.11303)	Other intervertebral disc disorders || id:finn-b-M13_INTERVERTEB	9	0.607986	0.43567	0.20553	0.00473362	0.103283	0.963445	0.0556164	0.0770276	0.470274	0.940777	6.10851	7	0.527138	7.76785	8	0.45647	-0.0331549	0.0257383	0.238635
76	Gut microbiota abundance (genus Defluviitaleaceae UCG011 id.11287)	Other intervertebral disc disorders || id:finn-b-M13_INTERVERTEB	9	0.238429	0.231839	0.337969	0.0690636	0.0813766	0.396053	0.0433248	0.0630542	0.492018	0.940777	9.34993	7	0.228499	10.3739	8	0.239757	-0.0202685	0.0231489	0.410301
77	Gut microbiota abundance (genus Desulfovibrio id.3173)	Other intervertebral disc disorders || id:finn-b-M13_INTERVERTEB	10	-0.122049	0.224863	0.602078	-0.0358344	0.0768928	0.641194	-0.0336694	0.068524	0.623177	0.940777	14.7756	8	0.0636585	15.0934	9	0.0884017	0.00936145	0.0225674	0.689174
78	Gut microbiota abundance (genus Dialister id.2183)	Other intervertebral disc disorders || id:finn-b-M13_INTERVERTEB	11	-0.0310787	0.311059	0.922604	0.0666132	0.0899184	0.458803	0.0707906	0.0723591	0.327915	0.940777	15.3195	9	0.0825249	15.5136	10	0.114428	0.00772251	0.02287	0.743354
79	Gut microbiota abundance (genus Dorea id.1997)	Other intervertebral disc disorders || id:finn-b-M13_INTERVERTEB	10	0.165672	0.20569	0.443843	-0.0435825	0.0928268	0.63871	-0.0280229	0.0743094	0.706091	0.940777	2.09565	8	0.977938	3.11552	9	0.959538	-0.0137223	0.013588	0.342115
80	Gut microbiota abundance (genus Eggerthella id.819)	Other intervertebral disc disorders || id:finn-b-M13_INTERVERTEB	10	-0.0772388	0.197433	0.705852	0.0752843	0.0577238	0.19216	0.0525315	0.0416118	0.206798	0.83844	8.73799	8	0.364879	9.23329	9	0.416024	0.0146085	0.0216936	0.519667
81	Gut microbiota abundance (genus Eisenbergiella id.11304)	Other intervertebral disc disorders || id:finn-b-M13_INTERVERTEB	11	-0.313614	0.293125	0.312519	-0.00516341	0.0538918	0.923671	-0.0201261	0.0396072	0.611353	0.940777	5.8005	9	0.759707	6.82162	10	0.742171	0.0309409	0.0306193	0.338648
82	Gut microbiota abundance (genus Enterorhabdus id.820)	Other intervertebral disc disorders || id:finn-b-M13_INTERVERTEB	6	0.0841639	0.200954	0.696858	0.0786036	0.0821094	0.338414	-0.0434556	0.0721218	0.546821	0.940777	5.77422	4	0.216656	6.4544	5	0.264479	-0.0178681	0.0260306	0.530166
83	Gut microbiota abundance (genus Erysipelatoclostridium id.11381)	Other intervertebral disc disorders || id:finn-b-M13_INTERVERTEB	15	-0.101473	0.185536	0.5937	-0.0603232	0.0616024	0.327464	-0.0374042	0.0458841	0.414963	0.940777	15.0882	13	0.301882	15.2362	14	0.362201	0.0053177	0.0148888	0.726703
84	Gut microbiota abundance (genus Erysipelotrichaceae UCG003 id.11384)		1	NA	NA	NA	NA	NA	NA	NA	NA	NA	NA	NA	NA	NA	NA	NA	NA	NA	NA	NA
85	Gut microbiota abundance (genus Escherichia Shigella id.3504)	Other intervertebral disc disorders || id:finn-b-M13_INTERVERTEB	10	0.256712	0.200479	0.236247	0.217602	0.0905389	0.0162428	0.150928	0.0642957	0.0189045	0.724674	7.64474	8	0.468919	7.95509	9	0.538679	-0.00831173	0.0149201	0.59271
86	Gut microbiota abundance (genus Eubacterium brachy group id.11296)	Other intervertebral disc disorders || id:finn-b-M13_INTERVERTEB	10	0.0767464	0.143901	0.608301	0.0746034	0.0495149	0.131891	0.0534328	0.0358476	0.136079	0.83844	5.29899	8	0.725194	5.32697	9	0.804925	-0.00302184	0.018064	0.871297
87	Gut microbiota abundance (genus Eubacterium coprostanoligenes group id.11375)	Other intervertebral disc disorders || id:finn-b-M13_INTERVERTEB	13	-0.479681	0.260312	0.0924629	-0.281441	0.0889147	0.0015493	-0.221532	0.0662001	0.000818671	0.0941472	6.68322	11	0.824126	7.73467	12	0.805506	0.0164334	0.0160263	0.327196
88	Gut microbiota abundance (genus Eubacterium eligens group id.14372)	Other intervertebral disc disorders || id:finn-b-M13_INTERVERTEB	6	0.325867	0.319187	0.365009	0.0505679	0.100884	0.616196	0.0878719	0.0855582	0.3044	0.940777	0.939503	4	0.918826	1.53851	5	0.908584	-0.0194887	0.0251807	0.482158
89	Gut microbiota abundance (genus Eubacterium fissicatena group id.14373)	Other intervertebral disc disorders || id:finn-b-M13_INTERVERTEB	9	-0.0159827	0.236557	0.948022	-0.00221868	0.0501312	0.964699	0.0256563	0.04259	0.546907	0.940777	9.8391	7	0.197876	9.88432	8	0.273239	0.00547173	0.0305071	0.862737
90	Gut microbiota abundance (genus Eubacterium hallii group id.11338)	Other intervertebral disc disorders || id:finn-b-M13_INTERVERTEB	16	0.104233	0.103593	0.331406	-0.00527379	0.0682392	0.938398	-0.00748912	0.0511141	0.883513	0.940777	14.9258	14	0.383245	16.5473	15	0.346636	-0.0104658	0.00848624	0.237782
91	Gut microbiota abundance (genus Eubacterium nodatum group id.11297)	Other intervertebral disc disorders || id:finn-b-M13_INTERVERTEB	11	-0.159675	0.14444	0.297629	-0.00745972	0.0416066	0.857709	-0.00590902	0.0327581	0.856851	0.940777	9.68199	9	0.376838	10.966	10	0.360177	0.0229065	0.0209674	0.303001
92	Gut microbiota abundance (genus Eubacterium oxidoreducens group id.11339)	Other intervertebral disc disorders || id:finn-b-M13_INTERVERTEB	5	-0.303808	0.234011	0.28499	0.0104812	0.0745593	0.888205	-0.00183562	0.0683616	0.978578	0.987162	3.53991	3	0.315623	5.65544	4	0.2264	0.0336503	0.0251312	0.272993
93	Gut microbiota abundance (genus Eubacterium rectale group id.14374)	Other intervertebral disc disorders || id:finn-b-M13_INTERVERTEB	8	0.161836	0.287355	0.593709	-0.000927255	0.0997152	0.992581	-0.0082233	0.0789061	0.916998	0.951677	2.51943	6	0.866287	2.89823	7	0.894254	-0.0112169	0.018225	0.560849
94	Gut microbiota abundance (genus Eubacterium ruminantium group id.11340)	Other intervertebral disc disorders || id:finn-b-M13_INTERVERTEB	18	0.0296607	0.143743	0.839124	-0.0205187	0.0505543	0.684834	-0.0395589	0.0420218	0.346505	0.940777	24.7931	16	0.073556	25.1878	17	0.0905854	-0.0069696	0.0138113	0.620697
95	Gut microbiota abundance (genus Eubacterium ventriosum group id.11341)	Other intervertebral disc disorders || id:finn-b-M13_INTERVERTEB	15	0.236516	0.277314	0.409164	0.0407836	0.0799796	0.610104	0.0297687	0.0612335	0.626861	0.940777	16.3057	13	0.233015	17.0397	14	0.254066	-0.015867	0.0207411	0.457934
96	Gut microbiota abundance (genus Eubacterium xylanophilum group id.14375)	Other intervertebral disc disorders || id:finn-b-M13_INTERVERTEB	9	-0.290439	0.18159	0.153759	0.0243692	0.0830553	0.769209	-0.024752	0.0656229	0.706036	0.940777	6.82414	7	0.447417	9.23783	8	0.322632	0.0231078	0.0148737	0.164224
97	Gut microbiota abundance (genus Faecalibacterium id.2057)	Other intervertebral disc disorders || id:finn-b-M13_INTERVERTEB	10	-0.00637891	0.113409	0.956524	-0.0328526	0.0801562	0.681911	-0.04371	0.0565046	0.439187	0.940777	8.4799	8	0.388048	8.63577	9	0.471551	-0.00451252	0.0117676	0.711362
98	Gut microbiota abundance (genus Family XIII AD3011 group id.11293)	Other intervertebral disc disorders || id:finn-b-M13_INTERVERTEB	13	-0.159914	0.275379	0.573142	-0.0246192	0.0767198	0.748288	-0.0227786	0.0582627	0.695824	0.940777	6.93131	11	0.804618	7.19093	12	0.844743	0.0113067	0.0221906	0.620451
99	Gut microbiota abundance (genus Family XIII UCG001 id.11294)	Other intervertebral disc disorders || id:finn-b-M13_INTERVERTEB	8	-0.131718	0.366783	0.731806	-0.00542012	0.102272	0.957734	-0.035113	0.110268	0.750156	0.940777	18.4171	6	0.00527011	18.6548	7	0.00934032	0.00855872	0.0307572	0.790148
100	Gut microbiota abundance (genus Flavonifractor id.2059)	Other intervertebral disc disorders || id:finn-b-M13_INTERVERTEB	5	-0.999968	0.413441	0.0942829	0.110937	0.122267	0.364232	0.0458461	0.162501	0.777845	0.940777	5.1582	3	0.160573	16.8981	4	0.00202311	0.0886013	0.0339076	0.0794777
101	Gut microbiota abundance (genus Fusicatenibacter id.11305)	Other intervertebral disc disorders || id:finn-b-M13_INTERVERTEB	18	0.146242	0.206052	0.488085	-0.0332562	0.0752134	0.658375	0.0144444	0.0550354	0.79297	0.940777	12.8473	16	0.683886	13.2879	17	0.71671	-0.00921147	0.013878	0.516304
102	Gut microbiota abundance (genus Gordonibacter id.821)	Other intervertebral disc disorders || id:finn-b-M13_INTERVERTEB	12	-0.0933699	0.135607	0.506776	-0.0662473	0.0423405	0.11767	-0.0692335	0.0315593	0.0282529	0.81227	6.73953	10	0.749785	6.77302	11	0.817156	0.00373198	0.0203918	0.858445
103	Gut microbiota abundance (genus Haemophilus id.3698)	Other intervertebral disc disorders || id:finn-b-M13_INTERVERTEB	9	0.0552022	0.110805	0.633617	-0.099785	0.0686255	0.145932	-0.0534325	0.0500805	0.286003	0.940777	7.3552	7	0.392856	8.61656	8	0.375667	-0.0142173	0.0129762	0.309492
104	Gut microbiota abundance (genus Holdemanella id.11393)	Other intervertebral disc disorders || id:finn-b-M13_INTERVERTEB	11	0.060985	0.188047	0.753116	0.0213139	0.0606483	0.725262	0.047536	0.0622024	0.44474	0.940777	22.3701	9	0.00777728	22.3845	10	0.0132611	-0.00156189	0.0204692	0.940846
105	Gut microbiota abundance (genus Holdemania id.2157)	Other intervertebral disc disorders || id:finn-b-M13_INTERVERTEB	14	-0.0199909	0.143558	0.89156	0.0657965	0.063537	0.300406	0.0473779	0.0474313	0.317855	0.940777	14.4849	12	0.27082	14.7856	13	0.32093	0.00691866	0.0138628	0.626746
106	Gut microbiota abundance (genus Howardella id.2000)	Other intervertebral disc disorders || id:finn-b-M13_INTERVERTEB	9	0.12594	0.161509	0.461074	0.0135324	0.0482503	0.779123	0.0063621	0.0396124	0.872402	0.940777	10.277	7	0.173414	11.1363	8	0.194098	-0.0191532	0.0250355	0.469249
107	Gut microbiota abundance (genus Hungatella id.11306)	Other intervertebral disc disorders || id:finn-b-M13_INTERVERTEB	5	0.132765	0.312036	0.699164	-0.000427634	0.061645	0.994465	0.019633	0.0514406	0.702711	0.940777	0.93773	3	0.816314	1.07285	4	0.898555	-0.0148701	0.040453	0.737581
108	Gut microbiota abundance (genus Intestinibacter id.11345)	Other intervertebral disc disorders || id:finn-b-M13_INTERVERTEB	15	-0.0384514	0.158991	0.812673	-0.0547037	0.0643896	0.395563	-0.037491	0.0487906	0.442246	0.940777	8.20927	13	0.829704	8.20931	14	0.878138	8.05e-05	0.0126806	0.995032
109	Gut microbiota abundance (genus Intestinimonas id.2062)	Other intervertebral disc disorders || id:finn-b-M13_INTERVERTEB	16	-0.0079309	0.131684	0.952826	-0.0378534	0.0660738	0.566715	-0.0109122	0.0466712	0.815133	0.940777	14.4712	14	0.415231	14.4718	15	0.490091	-0.000274343	0.0113038	0.98098
110	Gut microbiota abundance (genus Lachnoclostridium id.11308)	Other intervertebral disc disorders || id:finn-b-M13_INTERVERTEB	13	-0.0104469	0.214221	0.961979	-0.151761	0.090627	0.0940196	-0.132939	0.0630328	0.0751857	0.829449	10.8079	11	0.459493	11.1659	12	0.514761	-0.00858784	0.0143541	0.561765
111	Gut microbiota abundance (genus Lachnospiraceae FCS020 group id.11314)	Other intervertebral disc disorders || id:finn-b-M13_INTERVERTEB	12	-0.226014	0.175228	0.226141	-0.03857	0.0792423	0.626446	0.00544824	0.068523	0.936627	0.953205	13.5186	10	0.196104	16.2608	11	0.131721	0.0183395	0.0128765	0.184821
112	Gut microbiota abundance (genus Lachnospiraceae NC2004 group id.11316)	Other intervertebral disc disorders || id:finn-b-M13_INTERVERTEB	9	-0.15546	0.214343	0.491805	-0.0923676	0.0659254	0.161186	-0.085386	0.0497475	0.0860911	0.829449	9.13262	7	0.243274	9.28106	8	0.319144	0.00833026	0.0246969	0.745779
113	Gut microbiota abundance (genus Lachnospiraceae ND3007 group id.11317)		3	NA	NA	NA	NA	NA	NA	NA	NA	NA	NA	NA	NA	NA	NA	NA	NA	NA	NA	NA
114	Gut microbiota abundance (genus Lachnospiraceae NK4A136 group id.11319)	Other intervertebral disc disorders || id:finn-b-M13_INTERVERTEB	15	-0.0797177	0.0994529	0.437213	-0.0865554	0.0686272	0.207222	-0.0666523	0.0497427	0.180264	0.83844	7.93753	13	0.847646	7.96054	14	0.891372	0.0011199	0.00738174	0.881743
115	Gut microbiota abundance (genus Lachnospiraceae UCG001 id.11321)	Other intervertebral disc disorders || id:finn-b-M13_INTERVERTEB	13	-0.0572781	0.218893	0.798409	0.0150311	0.0632886	0.812269	-0.0152252	0.0484253	0.753213	0.940777	13.1231	11	0.285356	13.1696	12	0.356835	0.0039362	0.0199362	0.847084
116	Gut microbiota abundance (genus Lachnospiraceae UCG004 id.11324)	Other intervertebral disc disorders || id:finn-b-M13_INTERVERTEB	12	-0.196002	0.262659	0.472711	-0.0489688	0.0877572	0.576842	-0.0182999	0.0627474	0.770559	0.940777	9.75475	10	0.462267	10.2402	11	0.508922	0.0117301	0.016836	0.501849
117	Gut microbiota abundance (genus Lachnospiraceae UCG008 id.11328)	Other intervertebral disc disorders || id:finn-b-M13_INTERVERTEB	11	0.0679205	0.236081	0.780091	-0.00932134	0.0600446	0.876632	-0.0165134	0.043783	0.706051	0.940777	10.5451	9	0.308181	10.7009	10	0.381294	-0.00883221	0.0242258	0.723845
118	Gut microbiota abundance (genus Lachnospiraceae UCG010 id.11330)	Other intervertebral disc disorders || id:finn-b-M13_INTERVERTEB	10	-0.315345	0.23188	0.210929	0.0733305	0.101049	0.468026	0.135918	0.0885358	0.124741	0.83844	10.7388	8	0.216945	16.433	9	0.0583723	0.0365333	0.017738	0.0734045
119	Gut microbiota abundance (genus Lachnospira id.2004)		1	NA	NA	NA	NA	NA	NA	NA	NA	NA	NA	NA	NA	NA	NA	NA	NA	NA	NA	NA
120	Gut microbiota abundance (genus Lactobacillus id.1837)	Other intervertebral disc disorders || id:finn-b-M13_INTERVERTEB	9	0.167949	0.17247	0.362604	0.00632655	0.0624196	0.919268	-0.014952	0.0668371	0.822985	0.940777	16.332	7	0.0222501	19.3991	8	0.012865	-0.0232131	0.0202462	0.289246
121	Gut microbiota abundance (genus Lactococcus id.1851)	Other intervertebral disc disorders || id:finn-b-M13_INTERVERTEB	9	-0.213126	0.227029	0.379107	0.0302157	0.0566115	0.593523	-0.020309	0.0498927	0.683968	0.940777	12.3211	7	0.0904816	13.6573	8	0.0911475	0.0261021	0.0299585	0.412486
122	Gut microbiota abundance (genus Marvinbryantia id.2005)	Other intervertebral disc disorders || id:finn-b-M13_INTERVERTEB	10	0.21699	0.246296	0.404001	0.162889	0.0884548	0.0655495	0.16226	0.0628937	0.00988244	0.56824	6.40903	8	0.601515	6.46185	9	0.692951	-0.00486509	0.0211683	0.823992
123	Gut microbiota abundance (genus Methanobrevibacter id.123)	Other intervertebral disc disorders || id:finn-b-M13_INTERVERTEB	6	0.0318378	0.175649	0.864979	-0.0449677	0.05996	0.453277	-0.0216837	0.0466379	0.641977	0.940777	2.94477	4	0.567111	3.04465	5	0.693101	-0.00792274	0.0250678	0.767768
124	Gut microbiota abundance (genus Odoribacter id.952)	Other intervertebral disc disorders || id:finn-b-M13_INTERVERTEB	7	0.0540937	0.343656	0.881084	0.0123317	0.109053	0.909967	0.0428262	0.100433	0.669804	0.940777	10.0903	5	0.0727163	10.0927	6	0.120801	-0.000880035	0.0254287	0.973731
125	Gut microbiota abundance (genus Olsenella id.822)	Other intervertebral disc disorders || id:finn-b-M13_INTERVERTEB	10	-0.0232817	0.116899	0.847106	0.0279156	0.0439903	0.525699	-0.0111711	0.0344513	0.745743	0.940777	9.92494	8	0.270334	9.9397	9	0.355389	0.00173068	0.0158698	0.915845
126	Gut microbiota abundance (genus Oscillibacter id.2063)	Other intervertebral disc disorders || id:finn-b-M13_INTERVERTEB	13	-0.0690491	0.168958	0.690621	-0.0567245	0.0604879	0.348357	-0.0604089	0.0446485	0.176059	0.83844	6.71756	11	0.821473	6.72037	12	0.875526	0.00084191	0.0158784	0.958665
127	Gut microbiota abundance (genus Oscillospira id.2064)	Other intervertebral disc disorders || id:finn-b-M13_INTERVERTEB	7	-0.525928	0.307852	0.138429	-0.122157	0.0834355	0.143171	-0.180709	0.0747696	0.0582072	0.829449	8.57965	6	0.198635	10.4851	7	0.162709	0.0342386	0.0296603	0.292252
128	Gut microbiota abundance (genus Oxalobacter id.2978)	Other intervertebral disc disorders || id:finn-b-M13_INTERVERTEB	11	0.139828	0.160552	0.40643	0.00515793	0.0431795	0.904916	0.0295243	0.0341866	0.387795	0.940777	5.07035	9	0.828133	5.56478	10	0.850409	-0.0168378	0.0239463	0.499745
129	Gut microbiota abundance (genus Parabacteroides id.954)	Other intervertebral disc disorders || id:finn-b-M13_INTERVERTEB	5	0.687981	0.595675	0.33175	0.0847645	0.115138	0.461608	0.0691276	0.0958557	0.470809	0.940777	1.38986	3	0.707912	2.4979	4	0.645013	-0.0544095	0.051689	0.369807
130	Gut microbiota abundance (genus Paraprevotella id.962)	Other intervertebral disc disorders || id:finn-b-M13_INTERVERTEB	13	-0.125184	0.14481	0.405785	0.0325717	0.0483064	0.500138	0.0427087	0.0381079	0.262402	0.914433	9.46395	11	0.579149	10.9082	12	0.536804	0.0184812	0.0153784	0.25469
131	Gut microbiota abundance (genus Parasutterella id.2892)	Other intervertebral disc disorders || id:finn-b-M13_INTERVERTEB	14	-0.273746	0.208951	0.214687	-0.0582574	0.0729021	0.424221	-0.0714974	0.0756666	0.344709	0.940777	33.1124	12	0.000929692	36.0851	13	0.000575572	0.01765	0.0170049	0.319762
132	Gut microbiota abundance (genus Peptococcus id.2037)	Other intervertebral disc disorders || id:finn-b-M13_INTERVERTEB	12	0.0175173	0.178135	0.923608	-0.00744755	0.0522651	0.886688	0.0323497	0.0443032	0.465274	0.940777	16.3422	10	0.0902474	16.3543	11	0.128478	0.00200492	0.0232458	0.932971
133	Gut microbiota abundance (genus Phascolarctobacterium id.2168)	Other intervertebral disc disorders || id:finn-b-M13_INTERVERTEB	8	0.409495	0.362253	0.301455	0.0130251	0.0895811	0.884395	-0.019657	0.0766445	0.797588	0.940777	8.01096	6	0.237301	9.9669	7	0.190457	-0.03653	0.0301814	0.271657
134	Gut microbiota abundance (genus Prevotella7 id.11182)	Other intervertebral disc disorders || id:finn-b-M13_INTERVERTEB	11	0.350505	0.192445	0.101888	0.0168671	0.0458448	0.712935	-0.00891293	0.0373934	0.811605	0.940777	9.4481	9	0.39698	13.223	10	0.211469	-0.0509412	0.0268638	0.0904243
135	Gut microbiota abundance (genus Prevotella9 id.11183)	Other intervertebral disc disorders || id:finn-b-M13_INTERVERTEB	15	-0.129876	0.134832	0.353003	-0.113661	0.0608684	0.0618555	-0.0815833	0.0448006	0.0686024	0.829449	15.9406	13	0.252351	16.1189	14	0.306168	0.0050536	0.0132541	0.70915
136	Gut microbiota abundance (genus Rikenellaceae RC9 gut group id.11191)	Other intervertebral disc disorders || id:finn-b-M13_INTERVERTEB	11	0.1627	0.194745	0.425088	0.00193641	0.0417438	0.963001	0.0260305	0.0312441	0.404768	0.940777	5.7623	9	0.763452	6.26781	10	0.792283	-0.0192024	0.0270079	0.495101
137	Gut microbiota abundance (genus Romboutsia id.11347)	Other intervertebral disc disorders || id:finn-b-M13_INTERVERTEB	13	-0.0855464	0.164235	0.612775	-0.0234423	0.0759524	0.757591	-0.0338579	0.0564467	0.548626	0.940777	10.2003	11	0.512464	10.3126	12	0.588555	0.00450406	0.0134393	0.743824
138	Gut microbiota abundance (genus Roseburia id.2012)	Other intervertebral disc disorders || id:finn-b-M13_INTERVERTEB	13	-0.0299785	0.193226	0.879515	0.0069722	0.08836	0.937107	0.0205575	0.0640696	0.748315	0.940777	8.72603	11	0.647164	8.80288	12	0.719668	0.00388086	0.0139991	0.78675
139	Gut microbiota abundance (genus Ruminiclostridium5 id.11355)	Other intervertebral disc disorders || id:finn-b-M13_INTERVERTEB	11	-0.529516	0.378757	0.195598	0.0155592	0.097389	0.873067	0.0308064	0.0964767	0.749488	0.940777	15.5521	9	0.0768451	19.5638	10	0.0336589	0.0363398	0.0238501	0.161924
140	Gut microbiota abundance (genus Ruminiclostridium6 id.11356)	Other intervertebral disc disorders || id:finn-b-M13_INTERVERTEB	15	-0.0688752	0.133262	0.613947	-0.0340233	0.0752957	0.651368	-0.0291133	0.0533858	0.585521	0.940777	13.1104	13	0.439319	13.2175	14	0.50947	0.00374093	0.0114783	0.749678
141	Gut microbiota abundance (genus Ruminiclostridium9 id.11357)	Other intervertebral disc disorders || id:finn-b-M13_INTERVERTEB	8	0.0791533	0.425155	0.858443	-0.0261464	0.103286	0.800156	-0.0192307	0.0826702	0.816057	0.940777	7.10992	6	0.310802	7.17627	7	0.41076	-0.0064388	0.0272098	0.820811
142	Gut microbiota abundance (genus Ruminococcaceae NK4A214 group id.11358)	Other intervertebral disc disorders || id:finn-b-M13_INTERVERTEB	13	0.0703268	0.231133	0.766601	-0.0408881	0.0815397	0.616054	-0.000374277	0.0673951	0.995569	0.995569	15.7967	11	0.148849	15.9446	12	0.193785	-0.00541643	0.016874	0.754232
143	Gut microbiota abundance (genus Ruminococcaceae UCG002 id.11360)	Other intervertebral disc disorders || id:finn-b-M13_INTERVERTEB	22	0.087438	0.131805	0.514657	0.0680522	0.0660011	0.302505	0.0462177	0.048935	0.344929	0.940777	25.6344	20	0.17823	25.7808	21	0.214931	-0.00341137	0.0100928	0.738884
144	Gut microbiota abundance (genus Ruminococcaceae UCG003 id.11361)	Other intervertebral disc disorders || id:finn-b-M13_INTERVERTEB	12	-0.148942	0.185808	0.44142	-0.122262	0.076923	0.111967	-0.0977254	0.0567468	0.085046	0.829449	8.99049	10	0.533007	9.07428	11	0.615036	0.00397267	0.0137237	0.778131
145	Gut microbiota abundance (genus Ruminococcaceae UCG004 id.11362)	Other intervertebral disc disorders || id:finn-b-M13_INTERVERTEB	11	0.139134	0.372101	0.717125	-0.0519545	0.0761963	0.495333	-0.054768	0.0648324	0.398243	0.940777	15.5868	9	0.0760281	16.073	10	0.0975623	-0.0165666	0.0312674	0.609045
146	Gut microbiota abundance (genus Ruminococcaceae UCG005 id.11363)	Other intervertebral disc disorders || id:finn-b-M13_INTERVERTEB	14	-0.0785376	0.142696	0.592154	0.0369406	0.0710716	0.603227	0.0273498	0.0526078	0.603147	0.940777	10.5017	12	0.572031	11.139	13	0.599175	0.00957112	0.0119897	0.440222
147	Gut microbiota abundance (genus Ruminococcaceae UCG009 id.11366)	Other intervertebral disc disorders || id:finn-b-M13_INTERVERTEB	12	0.000662294	0.221198	0.99767	-0.0263502	0.0573705	0.64602	-0.0171346	0.0528996	0.746007	0.940777	16.8685	10	0.0773252	16.8801	11	0.111471	-0.00179761	0.0216288	0.935403
148	Gut microbiota abundance (genus Ruminococcaceae UCG010 id.11367)	Other intervertebral disc disorders || id:finn-b-M13_INTERVERTEB	6	-0.134433	0.203853	0.545634	-0.0216345	0.0916176	0.813324	-0.0342933	0.0742454	0.644159	0.940777	0.905166	4	0.923819	1.18338	5	0.946462	0.00763718	0.0144791	0.625774
149	Gut microbiota abundance (genus Ruminococcaceae UCG011 id.11368)	Other intervertebral disc disorders || id:finn-b-M13_INTERVERTEB	8	0.00241524	0.204219	0.990947	-0.0665088	0.0494985	0.179061	-0.0249666	0.0379616	0.510743	0.940777	7.76566	6	0.25578	7.7899	7	0.351485	-0.00370194	0.0270493	0.895619
150	Gut microbiota abundance (genus Ruminococcaceae UCG013 id.11370)	Other intervertebral disc disorders || id:finn-b-M13_INTERVERTEB	12	0.133842	0.233504	0.579177	0.0841592	0.0863127	0.329535	0.0377708	0.079235	0.633581	0.940777	17.7085	10	0.0600853	18.0507	11	0.0804105	-0.00753214	0.017132	0.669537
151	Gut microbiota abundance (genus Ruminococcaceae UCG014 id.11371)	Other intervertebral disc disorders || id:finn-b-M13_INTERVERTEB	11	0.126809	0.168164	0.470071	0.0718683	0.0822409	0.382186	0.0900052	0.0679504	0.185314	0.83844	14.5293	9	0.104702	14.6237	10	0.146397	-0.00349694	0.0144668	0.814414
152	Gut microbiota abundance (genus Ruminococcus1 id.11373)	Other intervertebral disc disorders || id:finn-b-M13_INTERVERTEB	10	-0.0885099	0.198119	0.666902	-0.0481924	0.0845464	0.56867	0.00728546	0.0712666	0.918576	0.951677	10.9194	8	0.206309	11.2908	9	0.256303	0.00799273	0.0153225	0.616055
153	Gut microbiota abundance (genus Ruminococcus2 id.11374)	Other intervertebral disc disorders || id:finn-b-M13_INTERVERTEB	15	-0.00282661	0.118636	0.981353	0.048978	0.0702688	0.485797	0.0195931	0.0491128	0.689936	0.940777	9.27416	13	0.751937	9.31726	14	0.810206	0.00196263	0.00945373	0.838755
154	Gut microbiota abundance (genus Ruminococcus gauvreauii group id.11342)	Other intervertebral disc disorders || id:finn-b-M13_INTERVERTEB	12	0.173913	0.242346	0.489414	0.00112522	0.0780007	0.98849	0.021687	0.0569749	0.703469	0.940777	10.5283	10	0.395427	10.9694	11	0.445833	-0.0112111	0.0173211	0.532046
155	Gut microbiota abundance (genus Ruminococcus gnavus group id.14376)	Other intervertebral disc disorders || id:finn-b-M13_INTERVERTEB	12	0.0765024	0.188709	0.693722	-0.0688065	0.0561914	0.220763	-0.0599193	0.0399741	0.133886	0.83844	9.03357	10	0.528921	9.58074	11	0.568447	-0.0148895	0.0201289	0.476484
156	Gut microbiota abundance (genus Ruminococcus torques group id.14377)	Other intervertebral disc disorders || id:finn-b-M13_INTERVERTEB	9	0.186551	0.265058	0.504281	-0.0233879	0.106064	0.825476	0.0136649	0.0819208	0.867522	0.940777	4.18871	7	0.757804	4.65908	8	0.793315	-0.0110836	0.0161607	0.514882
157	Gut microbiota abundance (genus Sellimonas id.14369)	Other intervertebral disc disorders || id:finn-b-M13_INTERVERTEB	9	0.208279	0.185763	0.299184	-0.00202707	0.0435747	0.962896	0.0414819	0.0317116	0.19084	0.83844	6.08957	7	0.529331	6.92	8	0.545288	-0.0244466	0.0268267	0.392448
158	Gut microbiota abundance (genus Senegalimassilia id.11160)	Other intervertebral disc disorders || id:finn-b-M13_INTERVERTEB	5	-0.360907	0.446769	0.478309	-0.11126	0.10253	0.277859	-0.172795	0.103108	0.0937638	0.829449	7.96202	3	0.0468033	8.4662	4	0.0759184	0.017564	0.0402978	0.692399
159	Gut microbiota abundance (genus Slackia id.825)	Other intervertebral disc disorders || id:finn-b-M13_INTERVERTEB	6	-0.0550253	0.480154	0.914285	0.0409341	0.0768589	0.594319	-0.0177054	0.0661684	0.789022	0.940777	6.3886	4	0.171946	6.39849	5	0.269352	0.00375834	0.047778	0.941079
160	Gut microbiota abundance (genus Streptococcus id.1853)	Other intervertebral disc disorders || id:finn-b-M13_INTERVERTEB	14	-0.353918	0.286273	0.240001	0.081836	0.0826967	0.322374	-0.0122826	0.0803045	0.878437	0.940777	20.6146	12	0.0563177	23.2611	13	0.038648	0.0267065	0.0215167	0.238249
161	Gut microbiota abundance (genus Subdoligranulum id.2070)	Other intervertebral disc disorders || id:finn-b-M13_INTERVERTEB	11	-0.000574682	0.171225	0.997395	-0.0503948	0.0917278	0.582734	-0.0158014	0.0634568	0.803354	0.940777	9.6686	9	0.377974	9.67857	10	0.469132	-0.00120067	0.0124658	0.925379
162	Gut microbiota abundance (genus Sutterella id.2896)	Other intervertebral disc disorders || id:finn-b-M13_INTERVERTEB	12	0.539321	0.339087	0.142805	0.148673	0.0879107	0.0908028	0.108883	0.080451	0.175925	0.83844	18.3326	10	0.0496052	21.4518	11	0.0289816	-0.0295684	0.0226686	0.221325
163	Gut microbiota abundance (genus Terrisporobacter id.11348)	Other intervertebral disc disorders || id:finn-b-M13_INTERVERTEB	5	0.356349	0.202161	0.176155	0.156949	0.0898123	0.0805474	0.0863363	0.0680645	0.204637	0.83844	2.13443	3	0.544979	4.13789	4	0.387666	-0.028292	0.0199882	0.251892
164	Gut microbiota abundance (genus Turicibacter id.2162)	Other intervertebral disc disorders || id:finn-b-M13_INTERVERTEB	10	-0.159958	0.217865	0.483783	-0.0206215	0.0669931	0.758223	-0.0311985	0.0508072	0.539178	0.940777	3.65527	8	0.886811	4.02465	9	0.909783	0.0138943	0.0228614	0.560197
165	Gut microbiota abundance (genus Tyzzerella3 id.11335)	Other intervertebral disc disorders || id:finn-b-M13_INTERVERTEB	13	0.200106	0.207665	0.355951	0.051111	0.0492511	0.29938	0.0511242	0.0360561	0.156219	0.83844	7.36387	11	0.768898	7.89455	12	0.793316	-0.021351	0.029309	0.481541
166	Gut microbiota abundance (genus Veillonella id.2198)	Other intervertebral disc disorders || id:finn-b-M13_INTERVERTEB	6	0.869373	0.740715	0.305632	0.167406	0.0959221	0.0809461	0.117245	0.0938231	0.211433	0.83844	7.17215	4	0.127066	9.05072	5	0.107058	-0.0575635	0.0562378	0.363899
167	Gut microbiota abundance (genus Victivallis id.2256)	Other intervertebral disc disorders || id:finn-b-M13_INTERVERTEB	10	0.00743052	0.257852	0.977716	-0.0235927	0.0429188	0.582522	-0.00877909	0.033379	0.792541	0.940777	8.2391	8	0.41047	8.24324	9	0.509832	-0.00213496	0.0336672	0.950993
168	Gut microbiota abundance (order Actinomycetales id.420)	Other intervertebral disc disorders || id:finn-b-M13_INTERVERTEB	5	0.0590881	0.145162	0.711273	0.101652	0.0793453	0.200147	0.0978802	0.063989	0.126106	0.741629	0.997645	3	0.677239	1.61048	4	0.806908	0.00463929	0.0155828	0.785345
169	Gut microbiota abundance (order Bacillales id.1674)	Other intervertebral disc disorders || id:finn-b-M13_INTERVERTEB	9	0.128099	0.169336	0.474048	0.0147397	0.0457153	0.747131	0.0181334	0.0379928	0.633159	0.997645	0.997645	7	0.181743	10.7671	8	0.215249	-0.0170102	0.0254758	0.525719
170	Gut microbiota abundance (order Bacteroidales id.913)	Other intervertebral disc disorders || id:finn-b-M13_INTERVERTEB	14	0.127327	0.141285	0.385207	0.00440433	0.0834155	0.957891	0.0721394	0.0674019	0.28449	0.812828	0.997645	12	0.140107	17.5488	13	0.175414	-0.00502406	0.0111945	0.661573
171	Gut microbiota abundance (order Bifidobacteriales id.432)	Other intervertebral disc disorders || id:finn-b-M13_INTERVERTEB	12	0.122637	0.281732	0.672593	-0.111152	0.0830127	0.180579	-0.0420924	0.0833192	0.613422	0.997645	0.997645	10	0.00479861	26.2572	11	0.0059415	-0.012776	0.0208129	0.553022
172	Gut microbiota abundance (order Burkholderiales id.2874)	Other intervertebral disc disorders || id:finn-b-M13_INTERVERTEB	10	-0.00396055	0.230149	0.986692	-0.0318027	0.0894512	0.722192	0.00811159	0.0694741	0.907053	0.997645	0.997645	8	0.359681	8.80069	9	0.455872	0.000887394	0.0160477	0.957258
173	Gut microbiota abundance (order Clostridiales id.1863)	Other intervertebral disc disorders || id:finn-b-M13_INTERVERTEB	13	-0.218441	0.17389	0.235068	-0.0675321	0.0815503	0.407611	-0.0752372	0.0631651	0.233606	0.778687	0.997645	11	0.361419	12.8865	12	0.377347	0.0107498	0.0121447	0.395017
174	Gut microbiota abundance (order Coriobacteriales id.810)	Other intervertebral disc disorders || id:finn-b-M13_INTERVERTEB	13	-0.0780217	0.282014	0.787171	0.00105705	0.0896389	0.990591	-0.00353517	0.064123	0.956034	0.997645	0.997645	11	0.376485	11.9104	12	0.452904	0.00550211	0.0202441	0.790818
175	Gut microbiota abundance (order Desulfovibrionales id.3156)	Other intervertebral disc disorders || id:finn-b-M13_INTERVERTEB	12	0.104702	0.230634	0.659541	-0.0226086	0.0845535	0.789171	-0.0686914	0.0906064	0.448373	0.996385	0.997645	10	0.00477	27.0224	11	0.00455957	-0.0138863	0.0169377	0.431412
176	Gut microbiota abundance (order Enterobacteriales id.3468)	Other intervertebral disc disorders || id:finn-b-M13_INTERVERTEB	7	0.314252	0.478077	0.540022	0.00255229	0.099202	0.979474	-0.0143223	0.07999	0.857897	0.997645	0.997645	5	0.83147	2.61183	6	0.855749	-0.0242854	0.0348373	0.516809
177	Gut microbiota abundance (order Erysipelotrichales id.2148)	Other intervertebral disc disorders || id:finn-b-M13_INTERVERTEB	13	0.00288291	0.35121	0.993598	-0.116529	0.0953152	0.221494	-0.0237508	0.0776389	0.75967	0.997645	0.997645	11	0.133769	16.2117	12	0.181731	-0.00166197	0.0213241	0.939276
178	Gut microbiota abundance (order Gastranaerophilales id.1591)	Other intervertebral disc disorders || id:finn-b-M13_INTERVERTEB	9	-0.0737398	0.145199	0.627163	0.00419957	0.062828	0.946707	0.000136937	0.0463955	0.997645	0.997645	0.997645	7	0.316351	8.52849	8	0.383618	0.00892485	0.0165294	0.605983
179	Gut microbiota abundance (order Lactobacillales id.1800)	Other intervertebral disc disorders || id:finn-b-M13_INTERVERTEB	15	0.169074	0.153194	0.289749	-0.0306548	0.0842979	0.71612	-0.0401984	0.0615043	0.513377	0.997645	0.997645	13	0.407964	15.8078	14	0.325255	-0.0164981	0.011144	0.16258
180	Gut microbiota abundance (order Methanobacteriales id.120)	Other intervertebral disc disorders || id:finn-b-M13_INTERVERTEB	10	-0.0332925	0.14454	0.823614	0.0298174	0.044029	0.498266	0.00315291	0.0351344	0.928495	0.997645	0.997645	8	0.649681	6.0457	9	0.735335	0.00605775	0.0233041	0.801473
181	Gut microbiota abundance (order Mollicutes RF9 id.11579)	Other intervertebral disc disorders || id:finn-b-M13_INTERVERTEB	13	-0.0796384	0.205506	0.705761	0.0624636	0.0756136	0.408753	0.100687	0.0645776	0.118957	0.741629	0.997645	11	0.0516189	21.0905	12	0.0490707	0.0155155	0.016775	0.374856
182	Gut microbiota abundance (order NB1n id.3953)	Other intervertebral disc disorders || id:finn-b-M13_INTERVERTEB	13	-0.11566	0.144622	0.440793	0.011849	0.0469076	0.800575	0.0283861	0.0339207	0.402685	0.996385	0.997645	11	0.795306	8.09628	12	0.777562	0.0170636	0.016654	0.32756
183	Gut microbiota abundance (order Pasteurellales id.3688)	Other intervertebral disc disorders || id:finn-b-M13_INTERVERTEB	14	-0.0131799	0.0875411	0.882826	0.0368293	0.0545271	0.499402	-0.00201723	0.0402442	0.960023	0.997645	0.997645	12	0.937566	5.55848	13	0.960759	0.00147628	0.0102815	0.88821
184	Gut microbiota abundance (order Rhodospirillales id.2667)	Other intervertebral disc disorders || id:finn-b-M13_INTERVERTEB	14	0.204915	0.166831	0.242888	-0.0492698	0.054257	0.363835	-0.0597555	0.0413398	0.148326	0.741629	0.997645	12	0.97744	6.97947	13	0.903206	-0.0266946	0.0163017	0.127457
185	Gut microbiota abundance (order Selenomonadales id.2165)	Other intervertebral disc disorders || id:finn-b-M13_INTERVERTEB	12	-0.037803	0.236849	0.876368	0.00361317	0.0918967	0.968637	0.0823292	0.0668915	0.218403	0.778687	0.997645	10	0.405585	10.6984	11	0.468864	0.00791441	0.0149422	0.607899
186	Gut microbiota abundance (order Verrucomicrobiales id.4030)	Other intervertebral disc disorders || id:finn-b-M13_INTERVERTEB	11	0.12884	0.26256	0.635377	-0.0224261	0.0851826	0.792342	0.0205867	0.0746355	0.782679	0.997645	0.997645	9	0.0401635	17.9602	10	0.055639	-0.00890019	0.0206155	0.676101
187	Gut microbiota abundance (order Victivallales id.2254)	Other intervertebral disc disorders || id:finn-b-M13_INTERVERTEB	8	-0.269228	0.151999	0.126905	-0.0513653	0.0566915	0.36491	-0.0651324	0.0427891	0.127966	0.741629	0.997645	6	0.855513	4.572	7	0.712031	0.0302639	0.0216274	0.211232
188	Gut microbiota abundance (phylum Actinobacteria id.400)	Other intervertebral disc disorders || id:finn-b-M13_INTERVERTEB	15	-0.366238	0.248146	0.163779	-0.048554	0.0839371	0.562956	-0.0225591	0.0584773	0.699663	0.699663	10.44	13	0.657619	12.471	14	0.568535	0.0213884	0.0150081	0.177686
189	Gut microbiota abundance (phylum Bacteroidetes id.905)	Other intervertebral disc disorders || id:finn-b-M13_INTERVERTEB	11	0.195138	0.15588	0.242181	0.217624	0.0939147	0.02049	0.196807	0.0684733	0.00405033	0.036453	8.99428	9	0.437802	8.99442	10	0.532633	0.000131959	0.0110706	0.99075
190	Gut microbiota abundance (phylum Cyanobacteria id.1500)	Other intervertebral disc disorders || id:finn-b-M13_INTERVERTEB	8	-0.141522	0.210851	0.527077	-0.0138112	0.0675326	0.837953	-0.0350625	0.0558068	0.529818	0.60688	7.9335	6	0.243016	8.29915	7	0.306956	0.0128954	0.0245223	0.617843
191	Gut microbiota abundance (phylum Euryarchaeota id.55)	Other intervertebral disc disorders || id:finn-b-M13_INTERVERTEB	12	0.184545	0.138177	0.211291	0.00169332	0.0428973	0.968513	-0.0191263	0.0311682	0.539449	0.60688	7.74729	10	0.653505	10.0364	11	0.527115	-0.0294317	0.0194528	0.161227
192	Gut microbiota abundance (phylum Firmicutes id.1672)	Other intervertebral disc disorders || id:finn-b-M13_INTERVERTEB	15	-0.128233	0.17147	0.467866	-0.0653712	0.0821881	0.42639	-0.0725697	0.0708376	0.305622	0.60688	23.1625	13	0.0397671	23.392	14	0.0541822	0.00475996	0.0132617	0.725413
193	Gut microbiota abundance (phylum Lentisphaerae id.2238)	Other intervertebral disc disorders || id:finn-b-M13_INTERVERTEB	9	-0.258561	0.152368	0.13352	-0.0465326	0.0513958	0.365265	-0.0601781	0.040036	0.132814	0.597661	2.87819	7	0.896037	4.6991	8	0.789199	0.0297155	0.0220211	0.219218
194	Gut microbiota abundance (phylum Proteobacteria id.2375)	Other intervertebral disc disorders || id:finn-b-M13_INTERVERTEB	12	-0.310173	0.209191	0.168961	-0.0094505	0.100679	0.925214	0.0663384	0.0841178	0.430324	0.60688	13.9664	10	0.174532	19.1645	11	0.0582047	0.0266326	0.0138049	0.0825414
195	Gut microbiota abundance (phylum Tenericutes id.3919)	Other intervertebral disc disorders || id:finn-b-M13_INTERVERTEB	12	0.173431	0.22376	0.456232	-0.0159076	0.0786084	0.839631	0.0527532	0.0631319	0.403379	0.60688	15.2006	10	0.124919	15.6837	11	0.153286	-0.0110008	0.0195129	0.585331
196	Gut microbiota abundance (phylum Verrucomicrobia id.3982)	Other intervertebral disc disorders || id:finn-b-M13_INTERVERTEB	12	0.0219516	0.161695	0.894705	0.000704445	0.0795076	0.992931	0.0597676	0.0590042	0.31109	0.60688	13.6407	10	0.190021	13.728	11	0.248411	0.00360451	0.0142466	0.805387

## Sheet: Supplementary table3
Supplementary Table 3. Reverse MR analysis for the causal effect of intervertebral disc degeneration on gut microbiota
Exposure	Outcome	Method	nsnp	beta	se	OR	p-value
Other intervertebral disc disorders || id:finn-b-M13_INTERVERTEB	Gut microbiota abundance (class Actinobacteria id.419) || id:ebi-a-GCST90016908	Inverse variance weighted	6	-0.03989	0.070094	0.960898	0.569326
Other intervertebral disc disorders || id:finn-b-M13_INTERVERTEB	Gut microbiota abundance (class Actinobacteria id.419) || id:ebi-a-GCST90016908	MR Egger	6	0.541256	0.542553	1.71816	0.374928
Other intervertebral disc disorders || id:finn-b-M13_INTERVERTEB	Gut microbiota abundance (class Actinobacteria id.419) || id:ebi-a-GCST90016908	Simple mode	6	-0.10348	0.132308	0.901693	0.469541
Other intervertebral disc disorders || id:finn-b-M13_INTERVERTEB	Gut microbiota abundance (class Actinobacteria id.419) || id:ebi-a-GCST90016908	Weighted median	6	-0.08123	0.082413	0.921984	0.324322
Other intervertebral disc disorders || id:finn-b-M13_INTERVERTEB	Gut microbiota abundance (class Actinobacteria id.419) || id:ebi-a-GCST90016908	Weighted mode	6	-0.09254	0.125427	0.911609	0.493766
Other intervertebral disc disorders || id:finn-b-M13_INTERVERTEB	Gut microbiota abundance (class Alphaproteobacteria id.2379) || id:ebi-a-GCST90016909	Inverse variance weighted	5	0.194593	0.099289	1.21482	0.050012
Other intervertebral disc disorders || id:finn-b-M13_INTERVERTEB	Gut microbiota abundance (class Alphaproteobacteria id.2379) || id:ebi-a-GCST90016909	MR Egger	5	-1.07284	0.854297	0.342036	0.298087
Other intervertebral disc disorders || id:finn-b-M13_INTERVERTEB	Gut microbiota abundance (class Alphaproteobacteria id.2379) || id:ebi-a-GCST90016909	Simple mode	5	0.141597	0.173236	1.15211	0.459608
Other intervertebral disc disorders || id:finn-b-M13_INTERVERTEB	Gut microbiota abundance (class Alphaproteobacteria id.2379) || id:ebi-a-GCST90016909	Weighted median	5	0.15763	0.118814	1.17073	0.18461
Other intervertebral disc disorders || id:finn-b-M13_INTERVERTEB	Gut microbiota abundance (class Alphaproteobacteria id.2379) || id:ebi-a-GCST90016909	Weighted mode	5	0.118789	0.15279	1.12613	0.480302
Other intervertebral disc disorders || id:finn-b-M13_INTERVERTEB	Gut microbiota abundance (class Bacilli id.1673) || id:ebi-a-GCST90016910	Inverse variance weighted	6	-0.03625	0.062861	0.964396	0.564127
Other intervertebral disc disorders || id:finn-b-M13_INTERVERTEB	Gut microbiota abundance (class Bacilli id.1673) || id:ebi-a-GCST90016910	MR Egger	6	0.192106	0.494357	1.2118	0.717371
Other intervertebral disc disorders || id:finn-b-M13_INTERVERTEB	Gut microbiota abundance (class Bacilli id.1673) || id:ebi-a-GCST90016910	Simple mode	6	-0.10097	0.113927	0.903957	0.416045
Other intervertebral disc disorders || id:finn-b-M13_INTERVERTEB	Gut microbiota abundance (class Bacilli id.1673) || id:ebi-a-GCST90016910	Weighted median	6	-0.07587	0.075412	0.926941	0.31441
Other intervertebral disc disorders || id:finn-b-M13_INTERVERTEB	Gut microbiota abundance (class Bacilli id.1673) || id:ebi-a-GCST90016910	Weighted mode	6	-0.10097	0.111952	0.903957	0.408438
Other intervertebral disc disorders || id:finn-b-M13_INTERVERTEB	Gut microbiota abundance (class Bacteroidia id.912) || id:ebi-a-GCST90016911	Inverse variance weighted	6	0.046853	0.073273	1.04797	0.522545
Other intervertebral disc disorders || id:finn-b-M13_INTERVERTEB	Gut microbiota abundance (class Bacteroidia id.912) || id:ebi-a-GCST90016911	MR Egger	6	1.16438	0.48053	3.20393	0.072519
Other intervertebral disc disorders || id:finn-b-M13_INTERVERTEB	Gut microbiota abundance (class Bacteroidia id.912) || id:ebi-a-GCST90016911	Simple mode	6	0.185458	0.151743	1.20377	0.276104
Other intervertebral disc disorders || id:finn-b-M13_INTERVERTEB	Gut microbiota abundance (class Bacteroidia id.912) || id:ebi-a-GCST90016911	Weighted median	6	0.090487	0.079702	1.09471	0.256242
Other intervertebral disc disorders || id:finn-b-M13_INTERVERTEB	Gut microbiota abundance (class Bacteroidia id.912) || id:ebi-a-GCST90016911	Weighted mode	6	0.183331	0.143947	1.20121	0.258798
Other intervertebral disc disorders || id:finn-b-M13_INTERVERTEB	Gut microbiota abundance (class Betaproteobacteria id.2867) || id:ebi-a-GCST90016912	Inverse variance weighted	6	-0.01046	0.066984	0.989591	0.875867
Other intervertebral disc disorders || id:finn-b-M13_INTERVERTEB	Gut microbiota abundance (class Betaproteobacteria id.2867) || id:ebi-a-GCST90016912	MR Egger	6	-0.36886	0.56026	0.691523	0.546265
Other intervertebral disc disorders || id:finn-b-M13_INTERVERTEB	Gut microbiota abundance (class Betaproteobacteria id.2867) || id:ebi-a-GCST90016912	Simple mode	6	0.110325	0.124378	1.11664	0.41569
Other intervertebral disc disorders || id:finn-b-M13_INTERVERTEB	Gut microbiota abundance (class Betaproteobacteria id.2867) || id:ebi-a-GCST90016912	Weighted median	6	0.058276	0.083314	1.06001	0.484251
Other intervertebral disc disorders || id:finn-b-M13_INTERVERTEB	Gut microbiota abundance (class Betaproteobacteria id.2867) || id:ebi-a-GCST90016912	Weighted mode	6	0.107792	0.127233	1.11382	0.435547
Other intervertebral disc disorders || id:finn-b-M13_INTERVERTEB	Gut microbiota abundance (class Clostridia id.1859) || id:ebi-a-GCST90016913	Inverse variance weighted	6	-0.0174	0.07253	0.982753	0.810428
Other intervertebral disc disorders || id:finn-b-M13_INTERVERTEB	Gut microbiota abundance (class Clostridia id.1859) || id:ebi-a-GCST90016913	MR Egger	6	-1.2466	0.480444	0.28748	0.060385
Other intervertebral disc disorders || id:finn-b-M13_INTERVERTEB	Gut microbiota abundance (class Clostridia id.1859) || id:ebi-a-GCST90016913	Simple mode	6	-0.12963	0.123024	0.878423	0.340265
Other intervertebral disc disorders || id:finn-b-M13_INTERVERTEB	Gut microbiota abundance (class Clostridia id.1859) || id:ebi-a-GCST90016913	Weighted median	6	-0.08861	0.083761	0.915202	0.2901
Other intervertebral disc disorders || id:finn-b-M13_INTERVERTEB	Gut microbiota abundance (class Clostridia id.1859) || id:ebi-a-GCST90016913	Weighted mode	6	-0.12597	0.108107	0.881643	0.296491
Other intervertebral disc disorders || id:finn-b-M13_INTERVERTEB	Gut microbiota abundance (class Coriobacteriia id.809) || id:ebi-a-GCST90016914	Inverse variance weighted	6	-0.11221	0.081715	0.893856	0.169692
Other intervertebral disc disorders || id:finn-b-M13_INTERVERTEB	Gut microbiota abundance (class Coriobacteriia id.809) || id:ebi-a-GCST90016914	MR Egger	6	0.238458	0.697292	1.26929	0.74958
Other intervertebral disc disorders || id:finn-b-M13_INTERVERTEB	Gut microbiota abundance (class Coriobacteriia id.809) || id:ebi-a-GCST90016914	Simple mode	6	-0.16036	0.111062	0.851836	0.208373
Other intervertebral disc disorders || id:finn-b-M13_INTERVERTEB	Gut microbiota abundance (class Coriobacteriia id.809) || id:ebi-a-GCST90016914	Weighted median	6	-0.15841	0.082732	0.853498	0.055522
Other intervertebral disc disorders || id:finn-b-M13_INTERVERTEB	Gut microbiota abundance (class Coriobacteriia id.809) || id:ebi-a-GCST90016914	Weighted mode	6	-0.16418	0.115259	0.848588	0.21362
Other intervertebral disc disorders || id:finn-b-M13_INTERVERTEB	Gut microbiota abundance (class Deltaproteobacteria id.3087) || id:ebi-a-GCST90016915	Inverse variance weighted	6	-0.03002	0.079019	0.970429	0.70404
Other intervertebral disc disorders || id:finn-b-M13_INTERVERTEB	Gut microbiota abundance (class Deltaproteobacteria id.3087) || id:ebi-a-GCST90016915	MR Egger	6	0.583412	0.622431	1.79214	0.401664
Other intervertebral disc disorders || id:finn-b-M13_INTERVERTEB	Gut microbiota abundance (class Deltaproteobacteria id.3087) || id:ebi-a-GCST90016915	Simple mode	6	-0.05957	0.143085	0.942168	0.694431
Other intervertebral disc disorders || id:finn-b-M13_INTERVERTEB	Gut microbiota abundance (class Deltaproteobacteria id.3087) || id:ebi-a-GCST90016915	Weighted median	6	-0.03267	0.089703	0.967861	0.715738
Other intervertebral disc disorders || id:finn-b-M13_INTERVERTEB	Gut microbiota abundance (class Deltaproteobacteria id.3087) || id:ebi-a-GCST90016915	Weighted mode	6	-0.03066	0.136125	0.969805	0.830712
Other intervertebral disc disorders || id:finn-b-M13_INTERVERTEB	Gut microbiota abundance (class Erysipelotrichia id.2147) || id:ebi-a-GCST90016916	Inverse variance weighted	6	-0.12205	0.065866	0.885108	0.063892
Other intervertebral disc disorders || id:finn-b-M13_INTERVERTEB	Gut microbiota abundance (class Erysipelotrichia id.2147) || id:ebi-a-GCST90016916	MR Egger	6	0.518436	0.482097	1.6794	0.342746
Other intervertebral disc disorders || id:finn-b-M13_INTERVERTEB	Gut microbiota abundance (class Erysipelotrichia id.2147) || id:ebi-a-GCST90016916	Simple mode	6	-0.21068	0.139193	0.810033	0.190549
Other intervertebral disc disorders || id:finn-b-M13_INTERVERTEB	Gut microbiota abundance (class Erysipelotrichia id.2147) || id:ebi-a-GCST90016916	Weighted median	6	-0.12642	0.079837	0.881247	0.11332
Other intervertebral disc disorders || id:finn-b-M13_INTERVERTEB	Gut microbiota abundance (class Erysipelotrichia id.2147) || id:ebi-a-GCST90016916	Weighted mode	6	-0.18012	0.123637	0.835166	0.204933
Other intervertebral disc disorders || id:finn-b-M13_INTERVERTEB	Gut microbiota abundance (class Gammaproteobacteria id.3303) || id:ebi-a-GCST90016917	Inverse variance weighted	6	0.097611	0.075145	1.10253	0.193958
Other intervertebral disc disorders || id:finn-b-M13_INTERVERTEB	Gut microbiota abundance (class Gammaproteobacteria id.3303) || id:ebi-a-GCST90016917	MR Egger	6	-0.46924	0.595119	0.625479	0.47452
Other intervertebral disc disorders || id:finn-b-M13_INTERVERTEB	Gut microbiota abundance (class Gammaproteobacteria id.3303) || id:ebi-a-GCST90016917	Simple mode	6	0.139133	0.131609	1.14928	0.338812
Other intervertebral disc disorders || id:finn-b-M13_INTERVERTEB	Gut microbiota abundance (class Gammaproteobacteria id.3303) || id:ebi-a-GCST90016917	Weighted median	6	0.124004	0.087755	1.13202	0.157634
Other intervertebral disc disorders || id:finn-b-M13_INTERVERTEB	Gut microbiota abundance (class Gammaproteobacteria id.3303) || id:ebi-a-GCST90016917	Weighted mode	6	0.139133	0.134214	1.14928	0.347406
Other intervertebral disc disorders || id:finn-b-M13_INTERVERTEB	Gut microbiota abundance (class Lentisphaeria id.2250) || id:ebi-a-GCST90016918	Inverse variance weighted	6	0.002889	0.120566	1.00289	0.980882
Other intervertebral disc disorders || id:finn-b-M13_INTERVERTEB	Gut microbiota abundance (class Lentisphaeria id.2250) || id:ebi-a-GCST90016918	MR Egger	6	-0.11747	0.94636	0.889167	0.907201
Other intervertebral disc disorders || id:finn-b-M13_INTERVERTEB	Gut microbiota abundance (class Lentisphaeria id.2250) || id:ebi-a-GCST90016918	Simple mode	6	-0.00726	0.221162	0.992769	0.975094
Other intervertebral disc disorders || id:finn-b-M13_INTERVERTEB	Gut microbiota abundance (class Lentisphaeria id.2250) || id:ebi-a-GCST90016918	Weighted median	6	-0.01113	0.1514	0.988928	0.94138
Other intervertebral disc disorders || id:finn-b-M13_INTERVERTEB	Gut microbiota abundance (class Lentisphaeria id.2250) || id:ebi-a-GCST90016918	Weighted mode	6	-0.01045	0.221889	0.989602	0.964251
Other intervertebral disc disorders || id:finn-b-M13_INTERVERTEB	Gut microbiota abundance (class Melainabacteria id.1589) || id:ebi-a-GCST90016919	Inverse variance weighted	6	-0.04782	0.140325	0.953309	0.733287
Other intervertebral disc disorders || id:finn-b-M13_INTERVERTEB	Gut microbiota abundance (class Melainabacteria id.1589) || id:ebi-a-GCST90016919	MR Egger	6	1.57984	0.923822	4.85417	0.16242
Other intervertebral disc disorders || id:finn-b-M13_INTERVERTEB	Gut microbiota abundance (class Melainabacteria id.1589) || id:ebi-a-GCST90016919	Simple mode	6	0.159296	0.244466	1.17268	0.543413
Other intervertebral disc disorders || id:finn-b-M13_INTERVERTEB	Gut microbiota abundance (class Melainabacteria id.1589) || id:ebi-a-GCST90016919	Weighted median	6	0.035413	0.142359	1.03605	0.803547
Other intervertebral disc disorders || id:finn-b-M13_INTERVERTEB	Gut microbiota abundance (class Melainabacteria id.1589) || id:ebi-a-GCST90016919	Weighted mode	6	0.150518	0.21961	1.16244	0.523577
Other intervertebral disc disorders || id:finn-b-M13_INTERVERTEB	Gut microbiota abundance (class Methanobacteria id.119) || id:ebi-a-GCST90016920	Inverse variance weighted	6	0.129902	0.141173	1.13872	0.357488
Other intervertebral disc disorders || id:finn-b-M13_INTERVERTEB	Gut microbiota abundance (class Methanobacteria id.119) || id:ebi-a-GCST90016920	MR Egger	6	-1.78218	1.08441	0.16827	0.175632
Other intervertebral disc disorders || id:finn-b-M13_INTERVERTEB	Gut microbiota abundance (class Methanobacteria id.119) || id:ebi-a-GCST90016920	Simple mode	6	0.246771	0.250918	1.27989	0.37054
Other intervertebral disc disorders || id:finn-b-M13_INTERVERTEB	Gut microbiota abundance (class Methanobacteria id.119) || id:ebi-a-GCST90016920	Weighted median	6	0.231774	0.17045	1.26083	0.173901
Other intervertebral disc disorders || id:finn-b-M13_INTERVERTEB	Gut microbiota abundance (class Methanobacteria id.119) || id:ebi-a-GCST90016920	Weighted mode	6	0.246771	0.257403	1.27989	0.381741
Other intervertebral disc disorders || id:finn-b-M13_INTERVERTEB	Gut microbiota abundance (class Mollicutes id.3920) || id:ebi-a-GCST90016921	Inverse variance weighted	6	0.010731	0.077688	1.01079	0.890143
Other intervertebral disc disorders || id:finn-b-M13_INTERVERTEB	Gut microbiota abundance (class Mollicutes id.3920) || id:ebi-a-GCST90016921	MR Egger	6	-0.51846	0.611614	0.595439	0.444357
Other intervertebral disc disorders || id:finn-b-M13_INTERVERTEB	Gut microbiota abundance (class Mollicutes id.3920) || id:ebi-a-GCST90016921	Simple mode	6	0.043262	0.12899	1.04421	0.750948
Other intervertebral disc disorders || id:finn-b-M13_INTERVERTEB	Gut microbiota abundance (class Mollicutes id.3920) || id:ebi-a-GCST90016921	Weighted median	6	0.025166	0.092324	1.02549	0.78517
Other intervertebral disc disorders || id:finn-b-M13_INTERVERTEB	Gut microbiota abundance (class Mollicutes id.3920) || id:ebi-a-GCST90016921	Weighted mode	6	0.031908	0.124929	1.03242	0.808583
Other intervertebral disc disorders || id:finn-b-M13_INTERVERTEB	Gut microbiota abundance (class Negativicutes id.2164) || id:ebi-a-GCST90016922	Inverse variance weighted	6	-0.04123	0.06139	0.959607	0.501817
Other intervertebral disc disorders || id:finn-b-M13_INTERVERTEB	Gut microbiota abundance (class Negativicutes id.2164) || id:ebi-a-GCST90016922	MR Egger	6	0.026767	0.482594	1.02713	0.958429
Other intervertebral disc disorders || id:finn-b-M13_INTERVERTEB	Gut microbiota abundance (class Negativicutes id.2164) || id:ebi-a-GCST90016922	Simple mode	6	-0.07632	0.106337	0.92652	0.505059
Other intervertebral disc disorders || id:finn-b-M13_INTERVERTEB	Gut microbiota abundance (class Negativicutes id.2164) || id:ebi-a-GCST90016922	Weighted median	6	-0.04764	0.071927	0.95348	0.507786
Other intervertebral disc disorders || id:finn-b-M13_INTERVERTEB	Gut microbiota abundance (class Negativicutes id.2164) || id:ebi-a-GCST90016922	Weighted mode	6	-0.07632	0.104455	0.92652	0.497782
Other intervertebral disc disorders || id:finn-b-M13_INTERVERTEB	Gut microbiota abundance (class Verrucomicrobiae id.4029) || id:ebi-a-GCST90016923	Inverse variance weighted	6	-0.09425	0.075844	0.910052	0.213965
Other intervertebral disc disorders || id:finn-b-M13_INTERVERTEB	Gut microbiota abundance (class Verrucomicrobiae id.4029) || id:ebi-a-GCST90016923	MR Egger	6	-0.61678	0.598931	0.539682	0.361299
Other intervertebral disc disorders || id:finn-b-M13_INTERVERTEB	Gut microbiota abundance (class Verrucomicrobiae id.4029) || id:ebi-a-GCST90016923	Simple mode	6	-0.06118	0.150225	0.940652	0.700658
Other intervertebral disc disorders || id:finn-b-M13_INTERVERTEB	Gut microbiota abundance (class Verrucomicrobiae id.4029) || id:ebi-a-GCST90016923	Weighted median	6	-0.0567	0.093902	0.944881	0.545985
Other intervertebral disc disorders || id:finn-b-M13_INTERVERTEB	Gut microbiota abundance (class Verrucomicrobiae id.4029) || id:ebi-a-GCST90016923	Weighted mode	6	-0.06118	0.133701	0.940652	0.666434
Other intervertebral disc disorders || id:finn-b-M13_INTERVERTEB	Gut microbiota abundance (family Acidaminococcaceae id.2166) || id:ebi-a-GCST90016924	Inverse variance weighted	6	-0.04794	0.074039	0.953194	0.517336
Other intervertebral disc disorders || id:finn-b-M13_INTERVERTEB	Gut microbiota abundance (family Acidaminococcaceae id.2166) || id:ebi-a-GCST90016924	MR Egger	6	-0.14464	0.581236	0.865336	0.815736
Other intervertebral disc disorders || id:finn-b-M13_INTERVERTEB	Gut microbiota abundance (family Acidaminococcaceae id.2166) || id:ebi-a-GCST90016924	Simple mode	6	0.008248	0.140584	1.00828	0.955488
Other intervertebral disc disorders || id:finn-b-M13_INTERVERTEB	Gut microbiota abundance (family Acidaminococcaceae id.2166) || id:ebi-a-GCST90016924	Weighted median	6	-0.02023	0.09064	0.979975	0.823401
Other intervertebral disc disorders || id:finn-b-M13_INTERVERTEB	Gut microbiota abundance (family Acidaminococcaceae id.2166) || id:ebi-a-GCST90016924	Weighted mode	6	0.001203	0.129299	1.0012	0.992938
Other intervertebral disc disorders || id:finn-b-M13_INTERVERTEB	Gut microbiota abundance (family Actinomycetaceae id.421) || id:ebi-a-GCST90016925	Inverse variance weighted	6	0.081024	0.094538	1.0844	0.391417
Other intervertebral disc disorders || id:finn-b-M13_INTERVERTEB	Gut microbiota abundance (family Actinomycetaceae id.421) || id:ebi-a-GCST90016925	MR Egger	6	0.103018	0.838038	1.10851	0.908094
Other intervertebral disc disorders || id:finn-b-M13_INTERVERTEB	Gut microbiota abundance (family Actinomycetaceae id.421) || id:ebi-a-GCST90016925	Simple mode	6	-0.03012	0.191372	0.970324	0.881077
Other intervertebral disc disorders || id:finn-b-M13_INTERVERTEB	Gut microbiota abundance (family Actinomycetaceae id.421) || id:ebi-a-GCST90016925	Weighted median	6	0.038407	0.120482	1.03915	0.749892
Other intervertebral disc disorders || id:finn-b-M13_INTERVERTEB	Gut microbiota abundance (family Actinomycetaceae id.421) || id:ebi-a-GCST90016925	Weighted mode	6	-0.02522	0.199553	0.975097	0.904362
Other intervertebral disc disorders || id:finn-b-M13_INTERVERTEB	Gut microbiota abundance (family Alcaligenaceae id.2875) || id:ebi-a-GCST90016926	Inverse variance weighted	6	0.017326	0.075843	1.01748	0.819297
Other intervertebral disc disorders || id:finn-b-M13_INTERVERTEB	Gut microbiota abundance (family Alcaligenaceae id.2875) || id:ebi-a-GCST90016926	MR Egger	6	-0.22901	0.654808	0.795324	0.744179
Other intervertebral disc disorders || id:finn-b-M13_INTERVERTEB	Gut microbiota abundance (family Alcaligenaceae id.2875) || id:ebi-a-GCST90016926	Simple mode	6	0.128461	0.150561	1.13708	0.432504
Other intervertebral disc disorders || id:finn-b-M13_INTERVERTEB	Gut microbiota abundance (family Alcaligenaceae id.2875) || id:ebi-a-GCST90016926	Weighted median	6	0.066001	0.084676	1.06823	0.435716
Other intervertebral disc disorders || id:finn-b-M13_INTERVERTEB	Gut microbiota abundance (family Alcaligenaceae id.2875) || id:ebi-a-GCST90016926	Weighted mode	6	0.124023	0.162326	1.13204	0.479328
Other intervertebral disc disorders || id:finn-b-M13_INTERVERTEB	Gut microbiota abundance (family Bacteroidaceae id.917) || id:ebi-a-GCST90016927	Inverse variance weighted	6	0.008621	0.089711	1.00866	0.923447
Other intervertebral disc disorders || id:finn-b-M13_INTERVERTEB	Gut microbiota abundance (family Bacteroidaceae id.917) || id:ebi-a-GCST90016927	MR Egger	6	0.586575	0.732692	1.79782	0.46823
Other intervertebral disc disorders || id:finn-b-M13_INTERVERTEB	Gut microbiota abundance (family Bacteroidaceae id.917) || id:ebi-a-GCST90016927	Simple mode	6	0.011705	0.137691	1.01177	0.935553
Other intervertebral disc disorders || id:finn-b-M13_INTERVERTEB	Gut microbiota abundance (family Bacteroidaceae id.917) || id:ebi-a-GCST90016927	Weighted median	6	0.000442	0.08106	1.00044	0.99565
Other intervertebral disc disorders || id:finn-b-M13_INTERVERTEB	Gut microbiota abundance (family Bacteroidaceae id.917) || id:ebi-a-GCST90016927	Weighted mode	6	0.030301	0.139383	1.03076	0.836494
Other intervertebral disc disorders || id:finn-b-M13_INTERVERTEB	Gut microbiota abundance (family Bacteroidales S24 7group id.11173) || id:ebi-a-GCST90016928	Inverse variance weighted	6	0.037634	0.092851	1.03835	0.685246
Other intervertebral disc disorders || id:finn-b-M13_INTERVERTEB	Gut microbiota abundance (family Bacteroidales S24 7group id.11173) || id:ebi-a-GCST90016928	MR Egger	6	-0.34256	0.729907	0.709949	0.663278
Other intervertebral disc disorders || id:finn-b-M13_INTERVERTEB	Gut microbiota abundance (family Bacteroidales S24 7group id.11173) || id:ebi-a-GCST90016928	Simple mode	6	-0.01496	0.158544	0.985147	0.928469
Other intervertebral disc disorders || id:finn-b-M13_INTERVERTEB	Gut microbiota abundance (family Bacteroidales S24 7group id.11173) || id:ebi-a-GCST90016928	Weighted median	6	0.018451	0.110067	1.01862	0.866869
Other intervertebral disc disorders || id:finn-b-M13_INTERVERTEB	Gut microbiota abundance (family Bacteroidales S24 7group id.11173) || id:ebi-a-GCST90016928	Weighted mode	6	-0.03257	0.156862	0.967954	0.843704
Other intervertebral disc disorders || id:finn-b-M13_INTERVERTEB	Gut microbiota abundance (family Bifidobacteriaceae id.433) || id:ebi-a-GCST90016929	Inverse variance weighted	6	-0.04707	0.067631	0.954024	0.486477
[truncated: 930 more rows]
